# Supplementary material for: 3,4-Dihydr­oxy-N′-(2-hydroxy­benzyl­idene)benzohydrazide–methanol–water (2/1/3)
Source: Acta Crystallogr Sect E Struct Rep Online. 2007 Dec 6;64(Pt 1):o210. doi: 10.1107/S1600536807065038 (PMC2915271; doi:10.1107/S1600536807065038)
Supplement: Supplementary file 2 [file e-64-0o210-Isup2.hkl]

# 
# h,k,l, Fc-squared, Fo-squared, sigma(Fo-squared) and status flag 
# 
data_I
_shelx_title ' 071122d in P-1' 
_shelx_refln_list_code          4 
_shelx_F_calc_maximum      257.79 
_exptl_crystal_F_000       664.00 
_reflns_d_resolution_high  0.7848 
 
loop_ 
 _symmetry_equiv_pos_as_xyz 
 'x, y, z' 
 '-x, -y, -z' 
 
_cell_length_a    10.7070 
_cell_length_b    11.9940 
_cell_length_c    14.1030 
_cell_angle_alpha 111.560 
_cell_angle_beta  103.130 
_cell_angle_gamma 104.720 
 
_shelx_F_squared_multiplier     1.000 
 
loop_ 
 _refln_index_h 
 _refln_index_k 
 _refln_index_l 
 _refln_F_squared_calc 
 _refln_F_squared_meas 
 _refln_F_squared_sigma 
 _refln_observed_status 
   1   0   0      982.13      975.75     14.19 o 
   2   0   0    19930.43    19792.48    202.57 o 
   3   0   0       58.49       59.97      3.43 o 
   4   0   0      151.20      153.00      8.39 o 
   5   0   0      153.03      160.23      6.32 o 
   6   0   0       25.44       26.49      2.92 o 
   7   0   0        2.00        3.43      6.22 o 
   8   0   0       25.03       39.39     10.49 o 
   9   0   0       24.90       20.73     10.56 o 
  10   0   0        0.81        8.81      7.90 o 
  11   0   0        2.02        4.34      5.46 o 
  12   0   0        1.29       -6.61      7.84 o 
 -12   1   0        3.30       14.65      7.28 o 
 -11   1   0        0.03       17.49      9.59 o 
 -10   1   0       22.36        4.92      8.23 o 
  -9   1   0       12.96        8.49      8.42 o 
  -8   1   0        0.86       -5.31      5.31 o 
  -7   1   0       67.48       80.72     12.05 o 
  -6   1   0        8.49       19.24      3.21 o 
  -5   1   0      228.62      221.93      7.53 o 
  -4   1   0      160.51      149.79      5.32 o 
  -3   1   0     2490.36     2397.76     20.33 o 
  -2   1   0      115.20      118.11      4.01 o 
  -1   1   0     1252.19     1205.72     18.40 o 
   0   1   0     2841.27     2847.30     34.08 o 
   1   1   0      564.42      583.82     10.43 o 
   2   1   0     3117.32     3033.84     27.02 o 
   3   1   0      174.86      180.42      6.48 o 
   4   1   0      395.75      398.31      8.87 o 
   5   1   0       46.60       56.54      5.86 o 
   6   1   0        0.06        5.31      6.09 o 
   7   1   0      132.82      149.65     15.55 o 
   8   1   0       13.10        9.52      5.41 o 
   9   1   0        1.38       -3.49      6.48 o 
  10   1   0        1.07        5.75      5.96 o 
  11   1   0        8.60       11.14      9.13 o 
 -12   2   0        0.46        5.57      9.52 o 
 -11   2   0        0.77        4.86      9.26 o 
 -10   2   0        4.33        1.55      7.13 o 
  -9   2   0        4.21        5.25      7.00 o 
  -8   2   0      280.76      263.86     18.92 o 
  -7   2   0       95.74      112.88      8.17 o 
  -6   2   0      757.96      781.40     17.23 o 
  -5   2   0      148.64      127.56      6.96 o 
  -4   2   0       72.45       73.38      5.30 o 
  -3   2   0      468.09      488.00     14.84 o 
  -2   2   0      558.96      553.56     14.96 o 
  -1   2   0       25.67       38.67      4.41 o 
   0   2   0      274.64      242.48      9.00 o 
   1   2   0     8583.83     8269.41     52.32 o 
   2   2   0       80.32       67.23      3.55 o 
   3   2   0      293.93      304.38      6.85 o 
   4   2   0       79.99       79.83      4.19 o 
   5   2   0      390.77      403.43      9.05 o 
   6   2   0       11.72       21.57      5.74 o 
   7   2   0        1.17        1.76      4.47 o 
   8   2   0       51.15       55.63      8.92 o 
   9   2   0        0.95       -3.81      5.12 o 
  10   2   0        7.70       25.52     12.31 o 
  11   2   0        1.64        9.52     10.95 o 
 -13   3   0        0.03       -3.56      9.20 o 
 -12   3   0        3.05        5.44      9.46 o 
 -11   3   0        6.54        4.92      8.23 o 
 -10   3   0        0.49       10.17      8.10 o 
  -9   3   0      157.34      152.30     17.69 o 
  -8   3   0       10.94       12.57      4.98 o 
  -7   3   0      105.58      115.52      8.59 o 
  -6   3   0       14.69       13.76      4.03 o 
  -5   3   0     1512.28     1518.56     34.08 o 
  -4   3   0      318.67      319.70     14.38 o 
  -3   3   0    16963.46    15036.37    162.15 o 
  -2   3   0        1.21        4.15      3.63 o 
  -1   3   0      294.56      363.49     14.06 o 
   0   3   0        0.19        2.48      2.03 o 
   1   3   0      654.65      605.26     14.75 o 
   2   3   0      692.58      698.43     11.30 o 
   3   3   0      215.77      201.79      6.54 o 
   4   3   0      448.24      455.15      9.91 o 
   5   3   0       63.31       62.66      7.62 o 
   6   3   0      107.36      124.51     10.54 o 
   7   3   0        3.60        1.47      4.85 o 
   8   3   0        2.51       -2.08      5.15 o 
   9   3   0        4.72       -6.41      6.41 o 
  10   3   0       17.06       18.40     12.31 o 
 -13   4   0        1.02       -1.17      9.46 o 
 -12   4   0        0.17        0.58      8.03 o 
 -11   4   0       31.02       30.38     11.01 o 
 -10   4   0        0.00       -4.73      4.73 o 
  -9   4   0      112.50       98.86     14.84 o 
  -8   4   0        0.03       -0.18      4.21 o 
  -7   4   0      727.47      756.09     19.61 o 
  -6   4   0        0.00        0.19      5.18 o 
  -5   4   0        2.82        1.49      4.47 o 
  -4   4   0     1123.88     1048.43     28.24 o 
  -3   4   0     1304.28     1165.95     29.54 o 
  -2   4   0      238.50      194.02     11.98 o 
  -1   4   0       41.25       41.55      3.71 o 
   0   4   0     3952.36     4113.51     34.48 o 
   1   4   0      162.00      168.33      6.23 o 
   2   4   0     1610.27     1597.37     19.97 o 
   3   4   0       94.57      107.66      6.17 o 
   4   4   0      179.30      200.76      7.63 o 
   5   4   0        2.61        4.04      4.40 o 
   6   4   0       46.54       47.66      8.01 o 
   7   4   0        0.08        4.28      7.77 o 
   8   4   0       15.78       11.98      9.85 o 
   9   4   0        0.00        9.00     10.37 o 
  10   4   0        0.80       -8.29      9.33 o 
 -13   5   0        0.00       -1.36      9.00 o 
 -12   5   0       18.09        1.75      8.10 o 
 -11   5   0        1.79       -2.98      6.15 o 
 -10   5   0       13.40        8.49      7.19 o 
  -9   5   0       70.04       62.33      8.39 o 
  -8   5   0       52.88       61.60      8.19 o 
  -7   5   0      114.02      154.63     14.96 o 
  -6   5   0       18.48       21.51      8.16 o 
  -5   5   0        2.06        9.46      6.28 o 
  -4   5   0     3650.81     3868.98     66.73 o 
  -3   5   0      773.14      788.07     26.24 o 
  -2   5   0     6195.92     6187.21     88.56 o 
  -1   5   0      122.32      119.60      5.99 o 
   0   5   0      173.32      167.98     10.32 o 
   1   5   0       20.67       21.92      3.54 o 
   2   5   0      322.73      318.03      9.56 o 
   3   5   0        0.11       -2.10      4.41 o 
   4   5   0       43.57       64.43     14.06 o 
   5   5   0        1.43        5.89      4.88 o 
   6   5   0      119.89      144.72     19.11 o 
   7   5   0       17.75       23.00     10.75 o 
   8   5   0        2.13        1.81      9.39 o 
   9   5   0       12.75       19.89     13.54 o 
 -13   6   0        0.90       -1.30      8.23 o 
 -12   6   0        0.06        0.52      6.93 o 
 -11   6   0        2.27        3.43      7.32 o 
 -10   6   0        5.24        7.32      6.54 o 
  -9   6   0       20.31       12.08      5.60 o 
  -8   6   0      156.94      172.00     17.56 o 
  -7   6   0      101.39      105.59     14.84 o 
  -6   6   0      108.96       97.76     13.41 o 
  -5   6   0       37.79       38.87      9.39 o 
  -4   6   0       48.91       72.36     11.14 o 
  -3   6   0       76.35       85.12     11.60 o 
  -2   6   0      168.88      164.61     14.51 o 
  -1   6   0      153.61      148.60      7.63 o 
   0   6   0       52.08       47.38      4.97 o 
   1   6   0       24.40       17.71      3.76 o 
   2   6   0       10.90        7.22      3.33 o 
   3   6   0       30.15       30.65      4.83 o 
   4   6   0       12.40        7.08      5.22 o 
   5   6   0       10.86        7.71      7.97 o 
   6   6   0       20.57       11.47      9.26 o 
   7   6   0      103.37      103.52     18.79 o 
   8   6   0       12.06        7.06     11.01 o 
   9   6   0        8.24        9.39     12.18 o 
 -13   7   0        1.61       -6.54      6.54 o 
 -12   7   0       48.03       40.16     12.18 o 
 -11   7   0        1.96        1.30      6.15 o 
 -10   7   0       63.20       68.94     17.10 o 
  -9   7   0       12.59       10.89      5.27 o 
  -8   7   0        0.50        3.56      7.51 o 
  -7   7   0       17.57       29.09      9.72 o 
  -6   7   0      161.87      163.19     16.97 o 
  -5   7   0       77.02       92.77     14.25 o 
  -4   7   0        4.44       11.98      7.51 o 
  -3   7   0       60.96       71.52     12.18 o 
  -2   7   0        2.02       -3.30      5.70 o 
  -1   7   0      135.73      121.89     14.88 o 
   0   7   0       18.64       17.68      6.58 o 
   1   7   0        1.79        5.37      3.89 o 
   2   7   0       33.64       36.63      5.41 o 
   3   7   0      405.29      448.67     17.59 o 
   4   7   0        6.35        1.49      8.03 o 
   5   7   0        8.81        3.63      8.23 o 
   6   7   0       30.36       31.87     12.57 o 
   7   7   0       65.34       44.38     14.96 o 
   8   7   0       14.85       29.41     14.71 o 
 -12   8   0       74.34       46.12     12.76 o 
 -11   8   0       48.04       60.51     13.73 o 
 -10   8   0       81.13       54.21     12.34 o 
  -9   8   0       42.46       37.77     12.18 o 
  -8   8   0        0.63       -6.93      6.93 o 
  -7   8   0        2.79       -6.09      7.13 o 
  -6   8   0        1.62       -6.09      6.09 o 
  -5   8   0      109.13       86.42     14.77 o 
  -4   8   0        0.64        3.11      7.51 o 
  -3   8   0      177.86      201.93     18.98 o 
  -2   8   0       23.33       27.40     10.11 o 
  -1   8   0        6.86       11.72      5.78 o 
   0   8   0       63.04       60.54      6.84 o 
   1   8   0       52.02       57.44      7.12 o 
   2   8   0        4.53       -0.80      3.35 o 
   3   8   0        3.54       17.88      9.20 o 
   4   8   0       53.38       40.36     12.70 o 
   5   8   0        0.42        7.77      9.39 o 
   6   8   0        4.74       -0.13      9.78 o 
   7   8   0        4.15       14.38     12.70 o 
 -12   9   0        3.11       -1.30      6.54 o 
 -11   9   0        5.31        8.62     10.37 o 
 -10   9   0        4.84        2.21      5.13 o 
  -9   9   0       25.10       48.46     13.47 o 
  -8   9   0       10.52       27.21     11.34 o 
  -7   9   0       74.52       56.30     14.38 o 
  -6   9   0        0.53        8.75      8.36 o 
  -5   9   0        0.04        5.31      8.81 o 
  -4   9   0      137.62      132.28     17.94 o 
  -3   9   0       34.75       31.81     11.40 o 
  -2   9   0      160.95      139.28     17.75 o 
  -1   9   0        4.56       -0.68      5.05 o 
   0   9   0       56.87       58.08      7.21 o 
   1   9   0       85.61       91.83      8.36 o 
   2   9   0        6.40       -3.17      6.61 o 
   3   9   0       73.18       78.71     16.45 o 
   4   9   0      154.62      206.65     25.27 o 
   5   9   0       29.61       18.33     11.98 o 
   6   9   0        4.90       11.98     12.70 o 
 -12  10   0        0.46        9.39      8.62 o 
 -11  10   0       17.32        8.41      7.11 o 
 -10  10   0        9.25       11.40      9.91 o 
  -9  10   0       34.48       49.88     15.03 o 
  -8  10   0        4.07        8.42     10.24 o 
  -7  10   0        9.47        5.05      9.26 o 
  -6  10   0       36.88       55.13     14.64 o 
  -5  10   0        5.37        4.02      9.59 o 
  -4  10   0       11.61       10.75     10.37 o 
  -3  10   0        0.50       -7.45      7.45 o 
  -2  10   0       12.10        5.90      9.98 o 
  -1  10   0        2.69        1.35      6.04 o 
   0  10   0      742.61      725.06     19.89 o 
   1  10   0       56.13       43.02     12.89 o 
   2  10   0       24.41        6.80     10.04 o 
   3  10   0        3.56       -6.41      7.39 o 
   4  10   0      200.72      242.41     27.73 o 
   5  10   0        7.95       -5.57     12.11 o 
 -11  11   0       11.10        2.07     11.27 o 
  -9  11   0       15.26        7.77     10.56 o 
  -8  11   0       28.41       32.00     13.02 o 
  -7  11   0        0.01       -6.61      6.61 o 
  -6  11   0       11.32        0.45      9.78 o 
  -5  11   0        2.91       18.79     11.66 o 
  -4  11   0        4.17        2.07     11.34 o 
  -3  11   0       27.61       38.67     13.35 o 
  -2  11   0       60.31       51.11     14.32 o 
  -1  11   0      686.55      668.36     36.28 o 
   0  11   0      523.34      567.60     23.50 o 
   1  11   0      566.90      614.78     36.54 o 
   2  11   0        5.20       10.56     11.40 o 
   3  11   0       16.38        2.07     11.86 o 
 -10  12   0        9.45       -2.79     10.04 o 
  -9  12   0        1.24        1.30     11.53 o 
  -8  12   0       23.70       25.01     13.54 o 
  -7  12   0        4.91       -7.97      7.97 o 
  -6  12   0        1.68       -6.80     10.49 o 
  -5  12   0        1.64       -6.80     10.56 o 
  -4  12   0        1.66       -8.36     10.82 o 
  -3  12   0        1.18       -5.70      9.07 o 
  -2  12   0       13.21       15.94     12.76 o 
  -1  12   0        5.18        9.07     12.11 o 
  -9  13   0       13.59       13.54     13.09 o 
  -8  13   0        7.41        9.72     12.76 o 
  -7  13   0       81.61       72.49     19.43 o 
  -6  13   0        4.10       -1.81     11.14 o 
  -5  13   0        2.69      -11.21     11.21 o 
  -4  13   0        0.52        7.51     11.86 o 
  -3  13   0        5.91       18.27     13.35 o 
  -2  13   0        3.66        5.44     13.02 o 
  -1  13   0       23.72       27.47     14.58 o 
  -6  14   0        0.00      -12.89     13.86 o 
  -5  14   0       46.63       37.12     17.62 o 
  -4  14   0       72.84       46.32     17.88 o 
  -3  14   0       98.23      113.37     24.10 o 
   2 -14   1       19.00       14.64     13.86 o 
   3 -14   1        6.28       41.53     17.49 o 
   4 -14   1       31.55       48.00     17.23 o 
   5 -14   1        2.25       -3.11     12.63 o 
   6 -14   1        2.89       -1.75     12.70 o 
   7 -14   1        0.64       -0.13     14.19 o 
   1 -13   1        2.42       -1.81     11.34 o 
   2 -13   1        7.48       14.64     12.18 o 
   3 -13   1        1.83      -10.88     10.88 o 
   4 -13   1        7.36        6.15     11.79 o 
   5 -13   1       13.84       -4.02     12.18 o 
   6 -13   1        1.46        5.51     11.66 o 
   7 -13   1        0.46       -6.02     11.66 o 
   8 -13   1        1.64       13.86     12.37 o 
   9 -13   1        8.94       18.20     13.22 o 
   1 -12   1       51.77       35.89     13.35 o 
   2 -12   1        0.36      -10.30     10.30 o 
   3 -12   1        2.72        0.19     10.11 o 
   4 -12   1        6.54        7.97     10.95 o 
   5 -12   1        0.12        8.03     11.40 o 
   6 -12   1        0.45        5.31     10.95 o 
   7 -12   1       21.77       14.38     11.53 o 
   8 -12   1        0.30       -6.61      8.10 o 
   9 -12   1        7.94        8.23     10.95 o 
  10 -12   1        0.69        0.00     10.62 o 
  -4 -11   1      167.82      157.23     23.84 o 
  -3 -11   1      538.96      600.98     36.86 o 
   0 -11   1       23.72       24.82      7.48 o 
   1 -11   1      207.71      250.71     24.94 o 
   2 -11   1        7.37       -3.37      8.94 o 
   3 -11   1        1.56        5.96     10.30 o 
   4 -11   1       17.23       17.30     11.40 o 
   5 -11   1        0.00       -2.53      8.49 o 
   6 -11   1        1.49       -1.43      8.94 o 
   7 -11   1       10.39       26.24     11.53 o 
   8 -11   1        2.18       -4.99      8.88 o 
   9 -11   1       29.76       24.23     12.50 o 
  10 -11   1        1.57       13.99     11.53 o 
  11 -11   1        3.32       -1.88     11.53 o 
  -5 -10   1        1.75       14.71     13.99 o 
  -4 -10   1        6.50        1.81     10.95 o 
  -3 -10   1       26.87       11.21     11.01 o 
  -2 -10   1        1.77        5.96      8.68 o 
  -1 -10   1        0.01        0.31      4.19 o 
   0 -10   1       29.35       20.55      5.47 o 
   1 -10   1        3.24        4.34      9.20 o 
   2 -10   1       58.78       26.24     11.79 o 
   3 -10   1        5.01       11.53      9.33 o 
   4 -10   1        8.85        2.20      8.49 o 
   5 -10   1        0.45        4.53      8.94 o 
   6 -10   1       67.79       41.46     12.83 o 
   7 -10   1       24.66       16.84      9.65 o 
   8 -10   1      105.40      120.43     19.76 o 
   9 -10   1        5.41        6.41     10.17 o 
  10 -10   1        0.09       -2.98     10.04 o 
  11 -10   1        9.12        9.73      6.53 o 
  12 -10   1       36.04       24.29     10.88 o 
  -6  -9   1        4.40        9.65     11.66 o 
  -5  -9   1        5.19        0.78     10.49 o 
  -4  -9   1       21.43       21.64     10.75 o 
  -3  -9   1        2.02       -4.66      8.94 o 
  -2  -9   1       14.26       10.37      5.64 o 
  -1  -9   1       19.62        9.62      4.69 o 
   0  -9   1      178.42      181.80     14.41 o 
   1  -9   1       47.11       68.19      7.26 o 
   2  -9   1      162.24      198.75     20.02 o 
   3  -9   1        0.09       -3.69      6.74 o 
   4  -9   1      166.32      152.11     18.79 o 
   5  -9   1       19.19       12.57      8.62 o 
   6  -9   1      360.36      333.37     24.55 o 
   7  -9   1       19.68       25.52     10.11 o 
   8  -9   1      118.98       70.87     14.90 o 
   9  -9   1        6.79        1.68      7.84 o 
  10  -9   1        5.14        1.30      9.20 o 
  11  -9   1       22.22       21.35     12.60 o 
  12  -9   1        6.64       17.69      9.07 o 
  -7  -8   1       18.03        6.61     11.08 o 
  -6  -8   1      151.63      197.91     24.10 o 
  -5  -8   1        0.35       -0.13      8.62 o 
  -4  -8   1        7.34        6.63      9.04 o 
  -3  -8   1       23.14       17.86      6.43 o 
  -2  -8   1       18.38       15.84      5.02 o 
  -1  -8   1       16.46        9.36      4.54 o 
   0  -8   1       23.07       20.25      4.60 o 
   1  -8   1        7.02        9.56      4.51 o 
   2  -8   1       66.06       87.26     13.60 o 
   3  -8   1       36.36       45.15     11.66 o 
   4  -8   1       11.75       13.67      8.55 o 
   5  -8   1       55.12       71.39     13.09 o 
   6  -8   1       10.91       29.61      9.78 o 
   7  -8   1       27.69       13.22      8.42 o 
   8  -8   1        7.31        8.16      8.68 o 
   9  -8   1       83.80       94.97     16.26 o 
  10  -8   1        0.51        5.11      5.28 o 
  11  -8   1       12.97       21.64      9.78 o 
  12  -8   1        0.64        5.77      8.36 o 
  -8  -7   1       19.75       12.89     11.08 o 
  -7  -7   1        6.14        5.57      9.39 o 
  -6  -7   1       49.72       42.50     12.83 o 
  -5  -7   1        1.67        8.13      5.89 o 
  -4  -7   1        0.92       -2.04      4.49 o 
  -3  -7   1      100.95      117.74     17.26 o 
  -2  -7   1      151.13      160.19     13.94 o 
  -1  -7   1       77.21       72.15      8.49 o 
   0  -7   1       30.11       22.30      6.08 o 
   1  -7   1       36.76       39.41      4.93 o 
   2  -7   1        2.23        3.82      5.77 o 
   3  -7   1        5.80       37.64      9.78 o 
   4  -7   1        2.83       -5.51      5.51 o 
   5  -7   1        4.36       12.63      7.71 o 
   6  -7   1       22.94       25.72      8.94 o 
   7  -7   1        5.42        6.54      7.45 o 
   8  -7   1       10.04        5.44      8.03 o 
   9  -7   1       33.22       30.71      9.94 o 
  10  -7   1       15.13       15.24      6.48 o 
  11  -7   1        1.20       -0.58      5.77 o 
  12  -7   1        0.25       -3.24      6.80 o 
  -9  -6   1       17.00       -0.52     10.69 o 
  -8  -6   1        0.15        3.76      9.46 o 
  -7  -6   1        3.63       10.75      9.59 o 
  -6  -6   1       32.25       46.55      9.04 o 
  -5  -6   1        5.27        0.00      4.69 o 
  -4  -6   1        0.40        6.02      4.61 o 
  -3  -6   1      321.59      311.26     10.40 o 
  -2  -6   1       60.46       51.89      5.27 o 
  -1  -6   1       73.58       83.49      5.97 o 
   0  -6   1       85.32       90.12      5.92 o 
   1  -6   1      131.97      147.19      8.64 o 
   2  -6   1        0.62       -4.08      4.08 o 
   3  -6   1      111.87      111.17     12.31 o 
   4  -6   1       18.48       23.45      7.13 o 
   5  -6   1      625.17      645.36     26.24 o 
   6  -6   1       23.05       21.18      9.00 o 
   7  -6   1       13.45       21.05      9.26 o 
   8  -6   1      152.33      191.63     17.62 o 
   9  -6   1       32.02       21.80     10.95 o 
  10  -6   1        7.51        8.36      6.93 o 
  11  -6   1        0.22        2.53      6.74 o 
  12  -6   1        6.25        6.09      8.62 o 
  13  -6   1        1.20        7.00     10.04 o 
 -10  -5   1        0.05       -7.90      9.78 o 
  -9  -5   1        2.89        7.64     10.17 o 
  -8  -5   1        0.41        5.25      9.39 o 
  -7  -5   1        2.07        2.37      5.68 o 
  -6  -5   1        8.08       12.11      5.82 o 
  -5  -5   1      110.55      109.03     10.21 o 
  -4  -5   1        7.79       17.77      5.24 o 
  -3  -5   1      539.15      524.98     12.03 o 
  -2  -5   1        6.86        5.69      2.75 o 
  -1  -5   1      383.79      413.75     10.08 o 
   0  -5   1        2.17       -0.67      1.89 o 
   1  -5   1     1004.07     1067.66     15.74 o 
   2  -5   1       30.31       28.31      6.54 o 
   3  -5   1      236.20      288.28     15.68 o 
   4  -5   1     3145.31     3683.90     64.33 o 
   5  -5   1       20.70       44.05      9.20 o 
   6  -5   1     1405.09     1606.85     42.37 o 
   7  -5   1       11.82       11.40      7.51 o 
   8  -5   1      221.69      220.92     13.17 o 
   9  -5   1        6.22       -0.10      3.92 o 
  10  -5   1       11.34        8.16      7.51 o 
  11  -5   1        2.58       -5.83      6.09 o 
  12  -5   1       12.92       16.97     10.24 o 
  13  -5   1        1.17       -5.12      8.88 o 
 -10  -4   1        0.94       -2.20     10.30 o 
  -9  -4   1        7.85        8.55     10.17 o 
  -8  -4   1        1.82        3.52      5.42 o 
  -7  -4   1       11.19        2.47      5.33 o 
  -6  -4   1       26.55       26.56      6.62 o 
  -5  -4   1       56.99       69.89      9.23 o 
  -4  -4   1       49.83       48.47      4.24 o 
  -3  -4   1      245.57      269.24      7.83 o 
  -2  -4   1      246.89      234.71      8.44 o 
  -1  -4   1      242.17      224.89      9.20 o 
   0  -4   1    10990.13    10446.81     68.16 o 
   1  -4   1      385.63      361.31     11.05 o 
   2  -4   1     1217.44     1194.13     29.15 o 
   3  -4   1       14.45       11.27      5.05 o 
   4  -4   1     1260.09     1392.49     33.43 o 
   5  -4   1       26.76       22.61      6.41 o 
   6  -4   1      201.92      215.92     14.45 o 
   7  -4   1       87.86       92.15      8.58 o 
   8  -4   1        0.58       -1.37      4.31 o 
   9  -4   1        7.02       -1.49      5.96 o 
  10  -4   1        2.03       12.18      8.10 o 
  11  -4   1        5.59       -0.91      7.71 o 
  12  -4   1        0.13        1.94      8.62 o 
 -11  -3   1        0.88       -6.09     10.04 o 
 -10  -3   1        0.78       -4.21      7.13 o 
  -9  -3   1        2.26        3.44      5.89 o 
  -8  -3   1        1.93       -2.59      4.92 o 
  -7  -3   1       24.07       20.80      6.52 o 
  -6  -3   1       59.14       54.52      7.90 o 
  -5  -3   1        3.95        4.72      6.45 o 
  -4  -3   1      557.92      603.35     10.15 o 
  -3  -3   1      168.45      151.93      7.76 o 
  -2  -3   1      233.78      232.52      6.26 o 
  -1  -3   1      625.56      635.53      9.80 o 
   0  -3   1       35.31       27.25      3.37 o 
   1  -3   1      183.17      168.53      6.27 o 
   2  -3   1      167.15      172.48     11.73 o 
   3  -3   1      544.58      518.39     12.43 o 
   4  -3   1     1169.61     1115.41     19.46 o 
   5  -3   1      207.41      215.43      9.05 o 
   6  -3   1        6.21        8.30      3.89 o 
   7  -3   1        1.76        0.30      2.56 o 
   8  -3   1        0.73        3.55      4.12 o 
   9  -3   1        6.55        0.39      5.96 o 
  10  -3   1        0.26       -2.98      5.31 o 
  11  -3   1       16.90        1.36      7.90 o 
  12  -3   1        0.80       -2.14      7.97 o 
 -11  -2   1        0.28       27.21     11.86 o 
 -10  -2   1        3.46       -2.41      5.12 o 
  -9  -2   1        0.02       -4.41      4.41 o 
  -8  -2   1      131.69      125.48     11.91 o 
  -7  -2   1       10.79       16.60      9.88 o 
  -6  -2   1       73.86       94.78     12.37 o 
  -5  -2   1      290.15      257.96     15.87 o 
  -4  -2   1     1485.77     1500.81     34.40 o 
  -3  -2   1     1558.83     1616.48     17.80 o 
  -2  -2   1       35.52       29.91      2.80 o 
  -1  -2   1      640.55      602.16      9.52 o 
   0  -2   1     1751.89     1629.07     17.47 o 
   1  -2   1    20124.70    17735.04    269.40 o 
   2  -2   1     1513.21     1409.85     25.72 o 
   3  -2   1      133.51      131.83      8.10 o 
   4  -2   1      203.14      191.17     10.17 o 
   5  -2   1      269.45      259.51      9.33 o 
   6  -2   1       53.85       56.95      4.70 o 
   7  -2   1      261.77      283.71      9.19 o 
   8  -2   1        5.78       -2.14      5.18 o 
   9  -2   1       16.71        9.91      8.10 o 
  10  -2   1       10.40        8.23      8.03 o 
  11  -2   1        1.26        4.34      8.68 o 
  12  -2   1        0.92       17.17      9.78 o 
 -12  -1   1        0.44       31.74     13.86 o 
 -11  -1   1        2.03        9.97      6.95 o 
 -10  -1   1       31.43       23.71      6.92 o 
  -9  -1   1        0.17        2.27      6.87 o 
  -8  -1   1       57.93       45.80     11.47 o 
  -7  -1   1       29.73       49.49     10.82 o 
  -6  -1   1        0.39       -0.58      5.25 o 
  -5  -1   1      333.26      291.07     16.26 o 
  -4  -1   1     1240.82     1216.80     29.80 o 
  -3  -1   1    66457.25    64781.42    608.04 o 
  -2  -1   1       42.40       32.97      4.99 o 
  -1  -1   1     5236.74     4582.10     54.74 o 
   0  -1   1       24.16       23.13      2.20 o 
   1  -1   1     3516.36     3390.89     41.65 o 
   2  -1   1      375.93      380.34     11.27 o 
   3  -1   1      340.89      323.78      8.29 o 
   4  -1   1      168.73      180.59      6.87 o 
   5  -1   1       98.62      105.86      7.55 o 
   6  -1   1       32.09       46.32      5.19 o 
   7  -1   1        0.06       -4.08      4.79 o 
   8  -1   1        0.53        2.72      6.41 o 
   9  -1   1       13.70       21.57      9.52 o 
  10  -1   1        2.56        0.65      7.71 o 
  11  -1   1        1.70        6.61      8.36 o 
  12  -1   1       12.14        0.06      8.29 o 
 -12   0   1        3.01        1.26      5.87 o 
 -11   0   1        3.95       -3.95      7.39 o 
 -10   0   1        0.03       -5.12      5.12 o 
  -9   0   1        6.86       12.24      8.36 o 
  -8   0   1       40.33       41.91     10.88 o 
  -7   0   1       27.46       37.77      9.72 o 
  -6   0   1      444.79      433.39     10.43 o 
  -5   0   1     1557.77     1560.49     20.08 o 
  -4   0   1      181.19      170.86      5.68 o 
  -3   0   1    55505.74    52726.01    533.19 o 
  -2   0   1     2374.96     2256.17     32.65 o 
   0   0   1      342.59      316.01      7.19 o 
   1   0   1      107.88      102.10      4.66 o 
   2   0   1     3583.54     3740.97     46.06 o 
   3   0   1        2.32        5.87      4.50 o 
   4   0   1      709.94      774.42     23.78 o 
   5   0   1        0.57        1.30      2.19 o 
   6   0   1      318.32      337.25     10.81 o 
   7   0   1       28.38       34.85      9.46 o 
   8   0   1        9.49        6.36      4.85 o 
   9   0   1       20.65       14.31      6.87 o 
  10   0   1       39.26       48.72     13.60 o 
  11   0   1        7.43        2.66      8.36 o 
 -12   1   1        0.00       -2.14      9.13 o 
 -11   1   1        8.05        4.92      8.88 o 
 -10   1   1        2.01       -4.21      7.13 o 
  -9   1   1        6.58        3.17      7.64 o 
  -8   1   1        6.01        9.39      7.51 o 
  -7   1   1       25.19       30.49      4.91 o 
  -6   1   1       61.30       59.83     14.15 o 
  -5   1   1       26.43       26.02      3.92 o 
  -4   1   1       19.62       22.42      3.24 o 
  -3   1   1      556.99      506.42     10.09 o 
  -2   1   1     5479.93     5323.52     48.55 o 
  -1   1   1       18.05       13.22      2.79 o 
   0   1   1       32.88       27.08      3.30 o 
   1   1   1       16.42       16.23      2.42 o 
   2   1   1     1033.80      985.32     14.85 o 
   3   1   1      357.73      351.44      7.55 o 
   4   1   1       66.33       76.85      4.47 o 
   5   1   1        4.76       15.51      5.41 o 
   6   1   1        0.09       -1.17      4.01 o 
   7   1   1        8.05        9.98     12.63 o 
   8   1   1       10.73       18.76      6.96 o 
   9   1   1        7.26       13.22      9.13 o 
  10   1   1        6.43        3.43      8.75 o 
  11   1   1       10.63       12.63     10.30 o 
 -13   2   1        2.39       11.60     11.14 o 
 -12   2   1        4.93        2.98      8.62 o 
 -11   2   1        2.13        1.94      8.10 o 
 -10   2   1       12.01        2.92      7.00 o 
  -9   2   1       24.84        7.13      7.58 o 
  -8   2   1      118.42      125.16     15.29 o 
  -7   2   1      249.17      266.27     15.90 o 
  -6   2   1     2078.48     2101.54     29.95 o 
  -5   2   1      104.11      107.80      9.00 o 
  -4   2   1      435.06      447.11     11.42 o 
  -3   2   1      273.50      284.46     12.24 o 
  -2   2   1      628.29      617.70     17.04 o 
  -1   2   1      344.36      349.63     12.63 o 
   0   2   1     3498.84     3457.68     34.03 o 
   1   2   1      165.12      158.95      6.57 o 
   2   2   1      193.79      184.02      9.69 o 
   3   2   1      474.98      499.48     12.78 o 
   4   2   1       71.88       78.18      4.80 o 
   5   2   1       82.54       90.34      5.52 o 
   6   2   1        1.09        0.86      4.28 o 
   7   2   1       70.13       62.91      9.78 o 
   8   2   1        5.96        1.10      6.87 o 
   9   2   1      102.57       70.03     15.81 o 
  10   2   1        0.50       -0.19      8.23 o 
  11   2   1       21.67        1.17      9.85 o 
 -13   3   1        0.38       10.17      9.91 o 
 -12   3   1       11.54       12.57     10.43 o 
 -11   3   1       22.21       17.94      9.78 o 
 -10   3   1       14.62       12.96      7.97 o 
  -9   3   1       25.75       30.90      9.72 o 
  -8   3   1      226.62      269.39     27.79 o 
  -7   3   1      365.88      351.33     14.03 o 
  -6   3   1     3216.15     3233.85     40.79 o 
  -5   3   1     1055.71     1018.71     20.02 o 
  -4   3   1       59.73       78.06      8.55 o 
  -3   3   1       57.49       71.97      8.49 o 
  -1   3   1      935.39      923.78     16.64 o 
   0   3   1      396.55      398.57     10.59 o 
   1   3   1      401.47      410.12      9.07 o 
   2   3   1       41.45       40.53      3.64 o 
   3   3   1      499.94      483.44     12.91 o 
   4   3   1       40.95       48.84      4.48 o 
   5   3   1       34.88       43.50     12.70 o 
   6   3   1        8.85       16.02      5.74 o 
   7   3   1        0.02       -0.78      6.87 o 
   8   3   1        2.24       -4.99      7.71 o 
   9   3   1        4.95        6.48      9.39 o 
  10   3   1        0.22       -4.21      9.85 o 
 -13   4   1        0.86        7.84      9.98 o 
 -12   4   1       27.27       27.66     11.53 o 
 -11   4   1        0.01        5.64      7.39 o 
 -10   4   1       29.33       34.72     10.49 o 
  -9   4   1        2.13        2.72      5.83 o 
  -8   4   1        1.11       -0.67      4.00 o 
  -7   4   1       90.88       75.61     16.10 o 
  -6   4   1       84.34       79.36     13.41 o 
  -5   4   1     2715.34     2779.99     52.80 o 
  -4   4   1        8.59       18.14      6.28 o 
  -3   4   1     3453.41     3276.81     56.75 o 
  -2   4   1      144.88      146.21     11.66 o 
  -1   4   1     4663.79     4525.78     47.84 o 
   0   4   1        7.68        6.31      2.36 o 
   1   4   1      180.74      170.11      6.67 o 
   2   4   1      245.40      245.35     13.15 o 
   3   4   1      350.76      351.32     18.06 o 
   4   4   1       72.83       65.77      5.54 o 
   5   4   1        0.84       -1.89      4.51 o 
   6   4   1       12.07       -2.33      6.74 o 
   7   4   1        0.00       -2.20      7.97 o 
   8   4   1       25.19       13.80     10.88 o 
   9   4   1        0.93       -1.30      9.33 o 
  10   4   1        1.14       10.17     11.47 o 
 -13   5   1        1.43       -2.33      7.97 o 
 -12   5   1        2.20        7.39      8.49 o 
 -11   5   1       18.13       13.41      8.62 o 
 -10   5   1       43.96       21.64      8.88 o 
  -9   5   1        8.97        9.61      5.99 o 
  -8   5   1       49.19       42.92      7.44 o 
  -7   5   1      360.00      389.48     17.91 o 
  -6   5   1       85.96       86.29     11.92 o 
  -5   5   1      788.64      862.51     30.06 o 
  -4   5   1       25.54       31.94      7.97 o 
  -2   5   1      149.54      131.05     12.57 o 
  -1   5   1      708.10      784.46     18.74 o 
   0   5   1        7.90        9.25      2.91 o 
   1   5   1      291.84      301.70      9.36 o 
   2   5   1        7.58        6.66      3.07 o 
   3   5   1       50.99       52.16      5.40 o 
   4   5   1      296.67      311.49     13.97 o 
   5   5   1        5.60       13.54      9.33 o 
   6   5   1      130.41      131.31     19.18 o 
   7   5   1        7.03       16.26     10.69 o 
   8   5   1       34.00       43.66     15.09 o 
   9   5   1        0.00       10.69     11.14 o 
 -13   6   1        0.36       -7.19      7.19 o 
 -12   6   1        1.69       -3.69      6.54 o 
 -11   6   1        1.17        8.94      7.19 o 
 -10   6   1        0.04       -1.62      5.12 o 
  -9   6   1       70.63       73.74      9.57 o 
  -8   6   1        8.67        9.10      5.10 o 
  -7   6   1        0.08       -6.80      6.80 o 
  -6   6   1        5.97        6.02      7.26 o 
  -5   6   1        5.64       16.65      8.16 o 
  -4   6   1       36.93       45.87     10.17 o 
  -3   6   1       41.92       39.71      9.26 o 
  -2   6   1        0.26       -1.43      5.51 o 
  -1   6   1        0.09        8.69      4.28 o 
   0   6   1      294.53      309.40     10.13 o 
   1   6   1        0.25       -1.26      2.74 o 
   2   6   1       34.81       40.06      5.18 o 
   3   6   1      239.81      240.24     19.15 o 
   4   6   1      751.06      735.79     34.40 o 
   5   6   1      274.74      323.78     26.43 o 
   6   6   1        2.74        6.41      8.75 o 
   7   6   1       25.56       25.46     13.15 o 
   8   6   1        0.22       -0.19      9.98 o 
 -13   7   1       40.99       42.63     14.06 o 
 -12   7   1       10.31        7.26      7.90 o 
 -11   7   1        2.64        3.56      6.61 o 
 -10   7   1       39.92       46.67      8.93 o 
  -9   7   1        3.42        5.61      5.60 o 
  -8   7   1        7.79        4.34      8.88 o 
  -7   7   1        5.30        7.84      7.71 o 
  -6   7   1       56.10       80.72     14.45 o 
  -5   7   1        9.93       21.38      8.81 o 
  -4   7   1       27.17       25.39      9.13 o 
  -3   7   1        0.42        3.30      7.06 o 
  -2   7   1       86.26      106.96     14.45 o 
  -1   7   1       64.29       65.47     10.30 o 
   0   7   1        0.68        1.80      3.15 o 
   1   7   1        1.01        4.16      3.33 o 
   2   7   1        9.34       10.42      3.99 o 
   3   7   1       92.35       77.93     15.48 o 
   4   7   1       17.12        6.48      8.36 o 
   5   7   1       12.30       16.58     10.56 o 
   6   7   1        9.24       -4.02      9.46 o 
   7   7   1       26.57       10.04     11.40 o 
 -13   8   1        4.79       19.50     10.49 o 
 -12   8   1       21.13       13.86      9.65 o 
 -11   8   1        4.17        4.66      6.67 o 
 -10   8   1       56.77       60.93     10.22 o 
  -9   8   1        7.26        7.51      8.49 o 
  -8   8   1       36.66       31.61     11.92 o 
  -7   8   1        0.60        4.08      7.51 o 
  -6   8   1      198.10      201.15     20.21 o 
  -5   8   1       47.43       51.83     12.50 o 
  -4   8   1        3.62       13.47      8.81 o 
  -3   8   1      135.87      151.07     17.88 o 
  -2   8   1       97.31       84.54     14.96 o 
  -1   8   1      385.89      396.37     16.98 o 
   0   8   1       65.20       70.37      7.82 o 
   1   8   1       68.93       74.60      7.39 o 
   2   8   1       20.48       27.17      6.97 o 
   3   8   1        1.55        1.55      9.85 o 
   4   8   1       11.99        9.20     10.69 o 
   5   8   1       25.95       39.71     13.99 o 
   6   8   1        0.00       18.07     12.96 o 
 -12   9   1       12.84       10.37      8.36 o 
 -11   9   1        2.54        1.76      5.82 o 
 -10   9   1        4.52        2.49      6.10 o 
  -9   9   1        4.75       20.21     10.30 o 
  -8   9   1        1.98        6.22      9.59 o 
  -7   9   1       19.67       31.94     11.21 o 
  -6   9   1        2.91        6.02      8.36 o 
  -5   9   1       97.27       89.59     16.26 o 
  -4   9   1       41.32       23.00     11.01 o 
  -3   9   1      353.32      352.80     26.04 o 
  -2   9   1       91.81      115.96     17.43 o 
  -1   9   1      428.92      409.01     18.36 o 
   0   9   1      409.06      418.68     18.64 o 
   1   9   1     1783.12     1654.88    103.10 o 
   2   9   1      295.48      305.12     26.11 o 
   3   9   1       70.19       91.60     18.01 o 
   4   9   1       27.11       38.93     14.32 o 
   5   9   1        0.22        5.05     12.24 o 
 -12  10   1        2.05        4.73      9.46 o 
 -11  10   1        6.55       13.08      7.42 o 
 -10  10   1        7.30       13.99     10.62 o 
  -9  10   1       13.26       11.53     10.43 o 
  -8  10   1        8.38        9.91      9.91 o 
  -7  10   1        0.04        4.02      9.33 o 
  -6  10   1        0.05       -1.10      7.39 o 
  -5  10   1       40.07       45.41     13.80 o 
  -4  10   1      312.17      307.00     27.01 o 
  -3  10   1     1075.12     1052.26     44.76 o 
  -2  10   1      695.42      651.97     35.18 o 
  -1  10   1        0.15       -2.16      5.91 o 
   0  10   1        4.08        5.01      6.13 o 
   1  10   1       35.53       30.58     12.57 o 
   2  10   1       35.63       54.42     14.64 o 
   3  10   1        2.94       -4.08      9.65 o 
   4  10   1       19.90       18.14     13.93 o 
 -11  11   1       15.01       14.95      8.00 o 
 -10  11   1        0.00       -8.23      8.23 o 
  -9  11   1        0.74       -8.75      8.94 o 
  -8  11   1        0.00        4.86     10.88 o 
  -7  11   1        0.15       -4.99      8.75 o 
  -6  11   1        1.83       -4.79      9.98 o 
  -5  11   1        0.38        4.02     10.30 o 
  -4  11   1       83.99       99.31     19.69 o 
  -3  11   1        0.02       -1.23     10.30 o 
  -2  11   1       74.87       64.65     16.33 o 
  -1  11   1       53.65       43.79     14.38 o 
   0  11   1       34.68       38.69      9.66 o 
   1  11   1       48.29       52.15     15.68 o 
   2  11   1       98.14       81.95     18.92 o 
   3  11   1       43.07       50.21     17.43 o 
 -10  12   1       17.42       20.99     13.02 o 
  -9  12   1        1.89       -3.76      9.91 o 
  -8  12   1       11.60       21.18     13.28 o 
  -7  12   1        0.07       -8.75      8.75 o 
  -6  12   1        4.87       16.07     13.09 o 
  -5  12   1        9.24       22.93     13.67 o 
  -4  12   1      103.51       84.99     19.56 o 
  -3  12   1       36.74       24.55     13.73 o 
  -2  12   1       11.41       25.07     14.64 o 
  -1  12   1        6.91       12.31     11.73 o 
   0  12   1        3.09       18.14     12.18 o 
   1  12   1        0.12       -9.39      9.39 o 
  -8  13   1       15.27       10.56     11.86 o 
  -7  13   1       15.84       30.25     16.26 o 
  -6  13   1       98.07      122.11     23.52 o 
  -5  13   1        0.04       -8.16     11.66 o 
  -4  13   1       18.07       18.14     13.99 o 
  -3  13   1       86.12      134.75     24.42 o 
  -2  13   1       49.86       76.70     19.37 o 
   2 -14   2       10.82       -0.65     12.05 o 
   3 -14   2        0.14        0.78     13.02 o 
   4 -14   2        0.28        3.04     13.41 o 
   5 -14   2        6.78        2.20     12.76 o 
   6 -14   2        5.14        4.47     13.47 o 
   7 -14   2        0.00       13.80     14.84 o 
   8 -14   2        1.99       14.58     13.54 o 
   1 -13   2        0.40       14.84     12.96 o 
   2 -13   2        0.03        7.39     11.53 o 
   3 -13   2        0.61       -7.45     11.66 o 
   4 -13   2       10.54       27.60     14.38 o 
   5 -13   2        1.59       13.80     12.83 o 
   6 -13   2      190.34      179.71     26.56 o 
   7 -13   2       15.28       13.41     14.32 o 
   8 -13   2       90.09       87.71     19.95 o 
   9 -13   2        1.78       -6.22     10.88 o 
   0 -12   2        5.37       11.66      8.16 o 
   1 -12   2       15.99       15.68     13.02 o 
   2 -12   2       17.25        4.53     10.30 o 
   3 -12   2       16.26       27.92     13.67 o 
   4 -12   2        6.43       15.48     11.27 o 
   5 -12   2       48.92       54.22     16.07 o 
   6 -12   2       56.55       59.99     16.91 o 
   7 -12   2       53.68       39.00     14.71 o 
   8 -12   2       20.49        5.77     10.75 o 
   9 -12   2        0.51       -1.17     10.04 o 
  10 -12   2        1.76       -1.23     10.04 o 
  -2 -11   2       57.45       50.98     12.83 o 
  -1 -11   2        0.58        3.56      6.67 o 
   0 -11   2       26.61       34.11      8.58 o 
   1 -11   2        8.22        9.13      9.33 o 
   2 -11   2       10.88       17.43     10.82 o 
   3 -11   2      101.62       90.69     17.62 o 
   4 -11   2       13.17       17.23     11.73 o 
   5 -11   2      209.98      215.40     24.42 o 
   6 -11   2        6.60       -7.26      7.26 o 
   7 -11   2        6.10       13.67     10.75 o 
   8 -11   2        1.24       -7.39      7.39 o 
   9 -11   2      113.34       99.44     20.02 o 
  10 -11   2       22.24        3.37     10.04 o 
  11 -11   2       11.43        3.95     12.37 o 
  -6 -10   2        0.58        1.81     11.92 o 
  -5 -10   2        1.77       -3.95     10.56 o 
  -4 -10   2        0.69       -8.36      8.36 o 
  -3 -10   2        7.30        3.54      5.61 o 
  -2 -10   2        1.59        5.36      5.28 o 
  -1 -10   2        5.07       11.65      4.71 o 
   0 -10   2        0.01        2.57      4.01 o 
   1 -10   2        9.22        3.15      4.90 o 
   2 -10   2        7.56       -5.44      7.84 o 
   3 -10   2      124.65      133.45     18.53 o 
   4 -10   2       27.32       16.52     10.49 o 
   5 -10   2        0.23        9.78      9.26 o 
   6 -10   2       10.65       10.17      9.52 o 
   7 -10   2       32.86       27.99     11.73 o 
   8 -10   2      197.75      229.91     24.49 o 
   9 -10   2       82.06       87.71     17.36 o 
  10 -10   2      267.26      247.21     26.88 o 
  11 -10   2        9.54        0.83      6.67 o 
  12 -10   2       23.28       11.14      8.94 o 
  -7  -9   2       18.13        2.59     12.44 o 
  -6  -9   2        3.74        2.79     11.40 o 
  -5  -9   2       20.77       32.91     13.02 o 
  -4  -9   2        6.16        5.33      5.52 o 
  -3  -9   2        3.80        1.67      5.17 o 
  -2  -9   2        6.98        4.68      4.45 o 
  -1  -9   2       33.87       41.82      6.06 o 
   0  -9   2        7.71        4.84      3.96 o 
   1  -9   2       11.03        7.51      4.67 o 
   2  -9   2       23.99        5.38      8.10 o 
   3  -9   2       51.12       68.28     13.67 o 
   4  -9   2       10.44       35.63     11.53 o 
   5  -9   2        2.27       12.44      8.49 o 
   6  -9   2       18.00       11.79      7.90 o 
   7  -9   2        0.56       12.24      8.55 o 
   8  -9   2      243.29      236.91     23.65 o 
   9  -9   2        1.65       12.76      9.85 o 
  10  -9   2       12.49        9.59     11.14 o 
  11  -9   2        1.80       -0.20      5.93 o 
  12  -9   2        4.61        4.08      7.00 o 
  -8  -8   2        2.41       -0.39     10.56 o 
  -7  -8   2        0.35       -0.39      9.65 o 
  -6  -8   2       25.30        8.55     10.04 o 
  -5  -8   2        2.64       10.80      5.72 o 
  -4  -8   2       19.92       25.19      7.16 o 
  -3  -8   2        7.81        2.91      4.99 o 
  -2  -8   2        6.65        9.19      4.13 o 
  -1  -8   2        0.49        0.07      3.15 o 
   0  -8   2        0.60        6.07      3.60 o 
   1  -8   2       10.36        7.98      4.47 o 
   2  -8   2      506.67      527.00     25.65 o 
   3  -8   2        1.04        7.84      7.06 o 
   4  -8   2      448.92      450.82     24.55 o 
   5  -8   2        2.23       14.58      7.26 o 
   6  -8   2        0.02        7.84      7.13 o 
   7  -8   2       13.87        9.13      8.23 o 
   8  -8   2        0.39       -1.04      6.93 o 
   9  -8   2        6.76       10.82      9.26 o 
  10  -8   2        1.72       -3.17      4.40 o 
  11  -8   2        0.71        3.04      6.74 o 
  12  -8   2        4.95        3.11      7.19 o 
  -9  -7   2        0.28        6.67     11.66 o 
  -8  -7   2       10.29       20.28     12.31 o 
  -7  -7   2        0.65       12.70      9.20 o 
  -6  -7   2       11.87       11.24      6.13 o 
  -5  -7   2        0.22        4.33      4.91 o 
  -4  -7   2       36.02       42.82      8.03 o 
  -3  -7   2       21.97       18.35      9.20 o 
  -2  -7   2      475.24      508.02     13.34 o 
  -1  -7   2       41.44       47.30      5.33 o 
   0  -7   2     2553.18     2622.59     43.32 o 
   1  -7   2        0.18       -2.07      2.23 o 
   2  -7   2       34.98       58.89     10.69 o 
   3  -7   2      111.98      110.26     12.76 o 
   4  -7   2        7.58       17.04      7.51 o 
   5  -7   2      245.55      292.49     20.41 o 
   6  -7   2        0.59        1.04      6.02 o 
   7  -7   2        4.62        9.33      7.45 o 
   8  -7   2       36.52       32.52     10.43 o 
   9  -7   2        0.58       -1.94      7.51 o 
  10  -7   2        1.75       -4.08      4.08 o 
  11  -7   2        6.68        4.86      7.00 o 
  12  -7   2        0.69       -2.66      6.28 o 
  -9  -6   2        1.39       -4.73     10.11 o 
  -8  -6   2        1.02        9.39     10.11 o 
  -7  -6   2        4.61        5.04      5.70 o 
  -6  -6   2        6.65       12.94      6.10 o 
  -5  -6   2       25.22       16.88      6.51 o 
  -4  -6   2        0.09        7.11      4.35 o 
  -3  -6   2        6.42        2.61      3.11 o 
  -2  -6   2      204.03      221.95      8.45 o 
  -1  -6   2        1.13        0.89      2.47 o 
   0  -6   2      628.47      680.97     13.36 o 
   1  -6   2      575.19      636.55     23.26 o 
   2  -6   2     1138.26     1235.26     34.01 o 
   3  -6   2      980.89     1078.04     33.23 o 
   4  -6   2       42.62       47.03      9.65 o 
   5  -6   2      104.03      159.43     15.16 o 
   6  -6   2       60.07       48.46     10.69 o 
   7  -6   2       88.02       91.02     14.19 o 
   8  -6   2        0.43       -0.78      6.41 o 
   9  -6   2       23.67       23.37      5.99 o 
  10  -6   2        1.95       13.41      7.39 o 
  11  -6   2       21.26       11.08      7.45 o 
  12  -6   2        6.90       -0.65      7.84 o 
 -10  -5   2        1.00       13.02     11.34 o 
  -9  -5   2        1.14        9.78      8.94 o 
  -8  -5   2        0.11        5.66      5.57 o 
  -7  -5   2        0.01       -4.42      4.42 o 
  -6  -5   2        6.17        9.19      5.82 o 
  -5  -5   2       84.46       92.02      9.59 o 
  -4  -5   2       47.03       49.03      9.94 o 
  -3  -5   2      948.46      944.33     15.64 o 
  -2  -5   2        0.14        0.30      2.40 o 
  -1  -5   2       34.26       38.41      4.81 o 
   0  -5   2       14.62       15.08      2.72 o 
   1  -5   2     8835.89     8950.74    149.42 o 
   2  -5   2      142.77      146.41     11.66 o 
   3  -5   2      181.67      188.74      9.09 o 
   4  -5   2      115.82      135.05     21.22 o 
   5  -5   2       86.04       96.97      8.19 o 
   6  -5   2        1.42        4.70      4.13 o 
   7  -5   2        9.23       14.42      5.21 o 
   8  -5   2      115.58      101.42     18.46 o 
   9  -5   2       13.86        4.38      4.92 o 
  10  -5   2        2.40       12.63      7.51 o 
  11  -5   2        0.02       -2.20      6.67 o 
  12  -5   2       13.44        8.16      8.62 o 
 -11  -4   2        4.91       -2.79     10.69 o 
 -10  -4   2        3.68        1.49      9.85 o 
  -9  -4   2        5.51        4.20      5.95 o 
  -8  -4   2        6.91        8.86      9.39 o 
  -7  -4   2        0.05        3.17      4.89 o 
  -6  -4   2       17.95       10.75      5.49 o 
  -5  -4   2        0.02       -3.51      3.51 o 
  -4  -4   2       32.64       29.84      3.23 o 
  -3  -4   2       35.32       30.71      4.89 o 
  -2  -4   2       38.44       38.23      3.74 o 
  -1  -4   2     2053.69     2020.13     22.10 o 
   0  -4   2        0.08        1.46      1.73 o 
   1  -4   2        5.14        9.60      5.36 o 
   2  -4   2      129.75      113.75     14.77 o 
   3  -4   2     1306.80     1215.96     30.58 o 
   4  -4   2     2576.74     2658.46     50.40 o 
   5  -4   2      178.48      188.54     11.56 o 
   6  -4   2      240.32      217.95     10.71 o 
   7  -4   2        2.48        4.21      3.41 o 
   8  -4   2        7.42        4.49      3.87 o 
   9  -4   2        5.67        7.45      7.06 o 
  10  -4   2       33.09       46.84     11.14 o 
  11  -4   2        8.07        9.26      8.55 o 
  12  -4   2        3.10        3.63      8.75 o 
 -11  -3   2       18.04       12.83     11.98 o 
 -10  -3   2        1.58       -0.21     10.01 o 
  -9  -3   2       30.03       13.05      6.43 o 
  -8  -3   2        4.81       11.05      7.29 o 
  -7  -3   2      452.46      400.24     16.98 o 
  -6  -3   2        6.26        0.30      7.09 o 
  -5  -3   2        0.03        7.19      6.67 o 
  -4  -3   2      632.96      623.46     23.19 o 
  -3  -3   2      576.61      546.11      8.93 o 
  -2  -3   2     4536.23     4378.28     33.13 o 
  -1  -3   2     2294.25     2209.69     16.93 o 
   0  -3   2     2053.84     2062.36     23.12 o 
   1  -3   2       48.43       42.90      5.25 o 
   2  -3   2       35.25       37.18      5.90 o 
   3  -3   2      158.51      153.14     10.17 o 
   4  -3   2      599.66      573.65     20.21 o 
   5  -3   2        2.85       -0.13      2.98 o 
   6  -3   2      182.02      191.70     17.88 o 
   7  -3   2       38.80       50.26      8.70 o 
   8  -3   2        8.38        4.54      4.47 o 
   9  -3   2        2.77       -4.28      4.28 o 
  10  -3   2        7.47        3.95      6.61 o 
  11  -3   2        0.13        1.55      7.97 o 
  12  -3   2        7.58        7.64      8.49 o 
 -12  -2   2        0.77       16.20     10.62 o 
 -11  -2   2        1.25        7.93      6.87 o 
 -10  -2   2        0.72        1.72      7.74 o 
  -9  -2   2       11.70        3.24      7.39 o 
  -8  -2   2       52.03       70.94     13.93 o 
  -7  -2   2       12.85       23.00      8.81 o 
  -6  -2   2      391.27      405.15     21.64 o 
  -5  -2   2      324.36      348.92     18.66 o 
  -4  -2   2     3308.19     3256.40     55.91 o 
  -3  -2   2     1171.21     1211.36     28.70 o 
  -2  -2   2    64366.94    56284.96    784.56 o 
  -1  -2   2       77.06       75.34      3.63 o 
   0  -2   2      304.21      314.35      7.26 o 
   1  -2   2       75.15       64.40     13.35 o 
   2  -2   2      118.00      106.44      7.45 o 
   3  -2   2      405.17      408.26     14.90 o 
   4  -2   2      295.15      292.17     13.28 o 
   5  -2   2       20.75       15.69      3.48 o 
   6  -2   2       21.92       22.60      4.38 o 
   7  -2   2      352.84      345.78     12.90 o 
   8  -2   2       47.09       31.81      9.52 o 
   9  -2   2       23.06       36.28     10.62 o 
  10  -2   2       19.80       17.56      9.65 o 
  11  -2   2       16.19       22.22      9.52 o 
  12  -2   2        9.18       -3.50      8.03 o 
 -12  -1   2        0.72       -5.76      5.76 o 
 -11  -1   2        4.76        4.08      8.88 o 
 -10  -1   2        2.58        3.63      7.77 o 
  -9  -1   2        3.55        6.87      8.10 o 
  -8  -1   2      171.96      150.16     17.49 o 
  -7  -1   2        0.08       -0.84      5.96 o 
  -6  -1   2     9905.15    10146.04    133.77 o 
  -5  -1   2      447.76      417.07     19.31 o 
  -4  -1   2     1330.65     1276.92     31.29 o 
  -3  -1   2     3249.48     3290.15     50.59 o 
  -2  -1   2       25.29       24.39      4.28 o 
  -1  -1   2      254.15      263.14      7.26 o 
   0  -1   2     1179.78     1127.92     19.43 o 
   1  -1   2     1308.19     1190.69     21.77 o 
   2  -1   2      177.18      177.58      6.12 o 
   3  -1   2       30.26       39.41      4.37 o 
   4  -1   2       31.92       28.50      3.89 o 
   5  -1   2       12.29       11.12      3.29 o 
   6  -1   2        5.68        3.04      2.85 o 
   7  -1   2      520.04      495.06     23.26 o 
   8  -1   2       17.83       11.64      7.97 o 
   9  -1   2        0.52        2.35      5.35 o 
  10  -1   2        5.80       19.05     10.04 o 
  11  -1   2        0.22        9.59      7.90 o 
 -12   0   2        2.84       -6.22      8.62 o 
 -11   0   2        2.17        4.92      8.03 o 
 -10   0   2        0.16       -6.22      6.54 o 
  -9   0   2       65.35       48.85     12.63 o 
  -8   0   2        1.32        6.67      7.26 o 
  -7   0   2       46.00       54.16     10.95 o 
  -6   0   2      454.09      463.07     21.60 o 
  -5   0   2      297.61      286.46      9.85 o 
  -4   0   2        0.01       -1.56      1.96 o 
  -3   0   2        7.25        4.12      2.27 o 
  -2   0   2        0.85        0.32      1.60 o 
  -1   0   2      350.85      360.12      9.98 o 
   0   0   2      233.33      216.11      8.10 o 
   1   0   2     1283.64     1188.79     15.78 o 
   2   0   2       33.83       29.96      5.54 o 
   3   0   2      361.69      373.03      7.90 o 
   4   0   2      684.35      712.48     12.37 o 
   5   0   2      880.79      891.45     16.98 o 
   6   0   2      172.35      180.46      8.27 o 
   7   0   2        5.08        7.69      6.96 o 
   8   0   2       19.50       25.81      7.26 o 
   9   0   2       22.43       30.12     10.69 o 
  10   0   2      130.33      108.64     19.89 o 
  11   0   2        0.01       12.57      9.20 o 
 -13   1   2        3.62       12.83     12.18 o 
 -12   1   2        6.08       16.33     11.27 o 
 -11   1   2        2.44       10.56      8.75 o 
 -10   1   2        1.09       -2.72      6.28 o 
  -9   1   2      167.46      165.19     19.05 o 
  -8   1   2        0.03       -4.73      4.73 o 
  -7   1   2      126.57      138.36      8.07 o 
  -6   1   2       76.19       74.34      6.06 o 
  -5   1   2      191.25      173.89      7.50 o 
  -4   1   2      130.40      120.37      7.90 o 
  -3   1   2      172.95      145.63     20.63 o 
  -2   1   2      436.81      419.47     20.41 o 
  -1   1   2      108.87      102.55      6.74 o 
   0   1   2      865.61      779.78     18.40 o 
   1   1   2      105.72      103.29      5.56 o 
   2   1   2        0.34       -0.35      1.88 o 
   3   1   2       11.67       15.34      2.43 o 
   4   1   2      228.97      248.25      7.57 o 
   5   1   2       98.79       99.01      6.18 o 
   6   1   2       57.85       70.37      8.00 o 
   7   1   2       19.01       25.74      6.55 o 
   8   1   2      160.62      166.49     20.80 o 
   9   1   2       19.94       15.68      9.52 o 
  10   1   2       27.96        2.07      9.39 o 
  11   1   2        6.68        7.77     11.01 o 
 -13   2   2        0.12       24.94     12.70 o 
 -12   2   2       10.40       -7.51      7.51 o 
 -11   2   2       65.06       77.03     16.39 o 
 -10   2   2        2.90       -5.38      5.38 o 
  -9   2   2      836.93      912.20     37.57 o 
  -8   2   2        8.54        8.16      7.00 o 
  -7   2   2      101.49       87.59      7.40 o 
  -6   2   2      159.43      180.57     16.39 o 
  -5   2   2      472.08      472.43     12.81 o 
  -4   2   2      173.73      156.94      7.17 o 
  -3   2   2      107.36      124.97      7.90 o 
  -2   2   2     2437.31     2334.62     39.58 o 
  -1   2   2      414.50      414.76     17.30 o 
   0   2   2      500.45      433.95     29.80 o 
   1   2   2      139.67      150.36      7.22 o 
   2   2   2      727.72      722.58     11.30 o 
   3   2   2       12.19       14.11      2.73 o 
   4   2   2       60.62       57.79      4.63 o 
   5   2   2        0.30       -1.76      2.32 o 
   6   2   2      152.39      172.93     11.49 o 
   7   2   2       20.66       19.24      8.81 o 
   8   2   2       19.77       10.62      8.88 o 
   9   2   2        7.54        3.11      7.90 o 
  10   2   2        4.33       -2.79      8.55 o 
 -13   3   2        1.27       -1.30     10.56 o 
 -12   3   2        0.52        9.33      9.13 o 
 -11   3   2       20.18       24.88     10.95 o 
 -10   3   2       40.77       52.67     12.83 o 
  -9   3   2      121.39      138.70     17.49 o 
  -8   3   2        0.10        6.80      5.28 o 
  -7   3   2       70.07       76.35      7.66 o 
  -6   3   2       30.71       27.07      4.94 o 
  -5   3   2      111.19      116.76      7.79 o 
  -4   3   2     1707.70     1576.99     35.31 o 
  -3   3   2       95.58       91.67      9.65 o 
  -2   3   2      689.05      602.80     20.67 o 
  -1   3   2      380.54      375.05     11.57 o 
   0   3   2      316.21      310.54      7.28 o 
   1   3   2      567.89      591.56     10.85 o 
   2   3   2        0.00       -1.01      1.94 o 
   3   3   2      559.54      540.22     11.55 o 
   4   3   2       23.74       23.87      7.83 o 
   5   3   2      221.65      218.32     19.69 o 
   6   3   2        8.82        0.06      6.15 o 
   7   3   2        0.17       -3.30      6.15 o 
   8   3   2        9.69        2.85      7.64 o 
   9   3   2        6.94        0.00      8.42 o 
  10   3   2        0.09       -7.06      9.33 o 
 -13   4   2        1.19       -7.97      7.97 o 
 -12   4   2        0.06       12.96      9.91 o 
 -11   4   2        0.04        1.68      7.06 o 
 -10   4   2       18.31       13.02      7.84 o 
  -9   4   2        7.46        3.43      5.70 o 
  -8   4   2      312.53      353.99     21.31 o 
  -7   4   2       42.49       42.82     10.69 o 
  -6   4   2       82.47       85.02      7.96 o 
  -5   4   2      460.05      493.70     21.51 o 
  -4   4   2      431.57      439.81     19.82 o 
  -3   4   2      145.13      143.43     12.31 o 
  -2   4   2      742.10      784.71     25.98 o 
  -1   4   2      996.18     1031.10     21.12 o 
   0   4   2     1326.47     1283.45     29.21 o 
   1   4   2      105.42      103.52      5.68 o 
   2   4   2       42.39       43.93      4.43 o 
   3   4   2      552.21      597.70     13.34 o 
   4   4   2       82.65       86.64      8.13 o 
   5   4   2      342.16      336.93     24.03 o 
   6   4   2       44.95       44.83     12.76 o 
   7   4   2       24.12       34.53     12.11 o 
   8   4   2       10.90       16.91     11.73 o 
   9   4   2        0.73        1.43     10.75 o 
 -13   5   2        0.01        9.98     10.49 o 
 -12   5   2        0.13       -3.63      6.74 o 
 -11   5   2        0.42        3.24      6.61 o 
 -10   5   2        0.47        1.04      5.44 o 
  -9   5   2        8.94       18.26      5.76 o 
  -8   5   2        2.70        8.61      4.98 o 
  -7   5   2        1.49       -2.91      4.31 o 
  -6   5   2       21.10       26.75      8.29 o 
  -5   5   2      104.52       81.30     11.53 o 
  -4   5   2      127.24      107.86     12.50 o 
  -3   5   2     1114.93      959.03     31.48 o 
  -2   5   2        3.91       -0.45      5.12 o 
  -1   5   2      174.24      174.53     10.44 o 
   0   5   2       17.26       11.79      3.10 o 
   1   5   2     2142.34     2218.74     27.02 o 
   2   5   2      171.02      177.70      8.12 o 
   3   5   2      111.43      131.00     10.21 o 
   4   5   2       70.23       76.83     14.32 o 
   5   5   2       25.79       33.75     11.73 o 
   6   5   2       23.12        8.03      8.94 o 
   7   5   2        0.00        1.04      8.88 o 
   8   5   2        5.39        4.41      9.00 o 
 -13   6   2       19.43       26.82     11.79 o 
 -12   6   2        2.29       10.56      8.16 o 
 -11   6   2        8.19        2.20      7.58 o 
 -10   6   2        8.90        3.29      6.22 o 
  -9   6   2      114.68      137.92     12.02 o 
  -8   6   2       47.51       49.15      8.18 o 
  -7   6   2      150.36      150.68     16.52 o 
  -6   6   2       10.40       26.63      9.46 o 
  -5   6   2        1.54        0.78      6.22 o 
  -4   6   2        0.15       10.49      7.39 o 
  -3   6   2        0.54       -4.28      5.83 o 
  -2   6   2       13.94        7.13      6.93 o 
  -1   6   2        8.96       16.36      5.54 o 
   0   6   2      601.42      613.53     14.32 o 
   1   6   2      493.56      498.22     13.15 o 
   2   6   2      330.24      349.57     15.75 o 
   3   6   2       26.61       39.65     11.79 o 
   4   6   2       40.31       45.61     12.76 o 
   5   6   2        1.00       -3.17      7.26 o 
   6   6   2       29.57        7.84     10.17 o 
   7   6   2        1.81       -2.46      9.72 o 
   8   6   2        1.36       -8.29      9.52 o 
 -13   7   2        0.04       -5.05      7.26 o 
 -12   7   2        0.65        0.39      7.26 o 
 -11   7   2        2.60       11.86      8.36 o 
 -10   7   2        0.26        6.79      8.19 o 
  -9   7   2       29.36       26.56      7.40 o 
  -8   7   2        5.76        1.30      8.36 o 
  -7   7   2        1.53        2.46      7.26 o 
  -6   7   2       45.85       58.95     13.09 o 
  -5   7   2       44.80       37.83     10.75 o 
  -4   7   2      351.58      339.72     23.06 o 
  -3   7   2       54.85       45.61     11.08 o 
  -2   7   2        0.01       -0.52      7.71 o 
  -1   7   2      110.48      115.18     10.95 o 
   0   7   2        4.40        3.49      8.13 o 
   1   7   2        5.99        3.37      6.35 o 
   2   7   2      162.04      158.88     12.59 o 
   3   7   2        1.60       -4.34      7.77 o 
   4   7   2        4.18       13.47     10.17 o 
   5   7   2        3.61       15.55     10.24 o 
   6   7   2        8.11       22.54     13.22 o 
   7   7   2        0.89        7.06     12.83 o 
 -13   8   2        8.79       -3.30      7.90 o 
 -12   8   2        0.38       -4.86      6.80 o 
 -11   8   2        2.28       -2.33      7.45 o 
 -10   8   2        3.51        2.01      5.11 o 
  -9   8   2        5.87        4.01      6.32 o 
  -8   8   2       30.66       11.14      9.72 o 
  -7   8   2        0.01       -1.75      7.45 o 
  -6   8   2      145.03      137.08     18.20 o 
  -5   8   2       13.88       22.67     10.43 o 
  -4   8   2      226.88      259.52     22.93 o 
  -3   8   2      238.02      239.30     21.83 o 
  -2   8   2     3134.32     3127.87     72.04 o 
  -1   8   2      720.70      720.25     48.07 o 
   0   8   2      285.98      273.39     16.03 o 
   1   8   2      102.03      112.40     11.47 o 
   2   8   2       32.99       50.14     12.57 o 
   3   8   2        5.96        1.75      8.62 o 
   4   8   2       47.37       45.35     14.71 o 
   5   8   2        4.15        8.03     10.88 o 
   6   8   2        0.42       -8.81      8.81 o 
 -12   9   2        0.13        9.72     10.17 o 
 -11   9   2        0.49       -3.41      6.18 o 
 -10   9   2        2.98       -6.38      6.38 o 
  -9   9   2        6.85       11.40     10.37 o 
  -8   9   2        1.98       -0.65      8.23 o 
  -7   9   2        2.03        6.15      9.85 o 
  -6   9   2      154.86      113.50     18.72 o 
  -5   9   2        0.10       -2.85      9.98 o 
  -4   9   2      670.83      689.61     35.37 o 
  -3   9   2     1441.15     1514.86     51.89 o 
  -2   9   2     1398.54     1395.02     49.17 o 
  -1   9   2      489.54      530.10     21.37 o 
   0   9   2       12.14       18.51      7.19 o 
   1   9   2       24.13       23.55     10.20 o 
   2   9   2        7.14        8.36     10.56 o 
   3   9   2       95.18       68.60     16.58 o 
   4   9   2        3.66       18.33     11.73 o 
   5   9   2       17.52        6.22     13.93 o 
 -12  10   2        1.42       12.63     10.69 o 
 -11  10   2        0.12        7.66      7.14 o 
 -10  10   2        0.60       -5.64      5.64 o 
  -9  10   2        3.71       -2.85      8.23 o 
  -8  10   2        2.89       27.40     12.37 o 
  -7  10   2       28.22       11.60     10.69 o 
  -6  10   2       55.49       41.40     13.22 o 
  -5  10   2      282.00      268.20     26.56 o 
  -4  10   2       11.56       11.14     11.79 o 
  -3  10   2       90.29       85.84     17.36 o 
  -2  10   2        0.21        7.58      9.98 o 
  -1  10   2      483.68      473.99     21.62 o 
   0  10   2       28.77       30.72      9.00 o 
   1  10   2      166.23      224.21     26.04 o 
   2  10   2       33.33       39.13     14.38 o 
   3  10   2       12.65        8.03     11.21 o 
 -11  11   2        2.89        3.61      7.89 o 
 -10  11   2        1.87       -7.32     10.30 o 
  -9  11   2        7.11        1.36     10.49 o 
  -8  11   2        0.06        0.52      9.91 o 
  -7  11   2       28.79       57.92     17.43 o 
  -6  11   2        0.70        6.61     10.37 o 
  -5  11   2       29.90       16.26     12.96 o 
  -4  11   2        8.23       10.62     11.60 o 
  -3  11   2       12.16       16.26     13.15 o 
  -2  11   2       10.24        1.88     10.24 o 
  -1  11   2        4.06       11.66     11.53 o 
   0  11   2        6.57       11.82      7.86 o 
   1  11   2       18.25       31.42     15.03 o 
   2  11   2        0.35        6.67     12.18 o 
 -10  12   2        8.38       12.57     12.63 o 
  -9  12   2        4.94        0.39     10.82 o 
  -8  12   2        7.49       12.44     11.60 o 
  -7  12   2      139.39      171.02     26.11 o 
  -6  12   2      247.61      288.47     31.81 o 
  -5  12   2      134.93      140.45     24.62 o 
  -4  12   2      102.02      139.61     23.97 o 
  -3  12   2        6.36        5.51     10.95 o 
  -2  12   2        0.12       -0.71     11.21 o 
  -1  12   2        4.24       20.60     12.96 o 
   0  12   2       26.08       -1.62     10.88 o 
  -8  13   2       33.19       24.68     14.64 o 
  -7  13   2        1.23        0.52     12.76 o 
  -6  13   2        8.91       12.50     15.03 o 
  -5  13   2       14.32       15.87     14.06 o 
  -4  13   2       60.65       63.16     19.50 o 
  -3  13   2       11.51        9.78     13.22 o 
  -2  13   2       49.55       44.18     17.04 o 
   2 -14   3        2.47      -11.86     12.44 o 
   3 -14   3      117.64      109.16     22.54 o 
   4 -14   3        0.81       -1.94     12.76 o 
   5 -14   3       77.24       78.58     20.92 o 
   6 -14   3        0.49       16.65     14.51 o 
   7 -14   3        0.25      -12.24     12.24 o 
   8 -14   3        4.16       18.72     14.90 o 
  -1 -13   3        1.02        3.63      8.62 o 
   0 -13   3        0.64        4.73      8.23 o 
   1 -13   3        0.13      -10.62     10.62 o 
   2 -13   3       10.45       11.14     11.14 o 
   3 -13   3        1.96       16.33     12.89 o 
   4 -13   3        2.92        0.65     11.14 o 
   5 -13   3        3.15      -10.17     10.17 o 
   6 -13   3        5.67        6.80     11.79 o 
   7 -13   3        2.46        1.94     11.14 o 
   8 -13   3       40.77       52.41     16.52 o 
   9 -13   3        4.29       14.71     13.28 o 
  -2 -12   3       25.77       42.37     12.76 o 
  -1 -12   3       14.85        2.07      8.10 o 
   0 -12   3        0.02       -2.09      4.99 o 
   1 -12   3        5.40        3.95      6.11 o 
   2 -12   3        0.14       -5.90      9.65 o 
   3 -12   3        9.45       16.97     11.73 o 
   4 -12   3      104.06       81.56     18.33 o 
   5 -12   3        5.56        6.48     11.40 o 
   6 -12   3        3.97       -0.26      9.85 o 
   7 -12   3        1.20       -6.09      8.36 o 
   8 -12   3        2.38        3.43     10.69 o 
   9 -12   3       15.24       14.96     11.08 o 
  10 -12   3       50.46       29.28     14.32 o 
  -3 -11   3       14.59       20.86     10.11 o 
  -2 -11   3       21.66       19.82      9.20 o 
  -1 -11   3       16.48       12.11      7.64 o 
   0 -11   3        1.28        2.29      4.87 o 
   1 -11   3       11.08       12.24      6.19 o 
   2 -11   3      172.83      131.25     19.24 o 
   3 -11   3        0.00       -5.05      9.00 o 
   4 -11   3      197.00      153.47     20.47 o 
   5 -11   3       37.72        5.96      9.98 o 
   6 -11   3      296.96      255.18     25.85 o 
   7 -11   3      402.25      368.48     31.10 o 
   8 -11   3       95.38      116.87     20.54 o 
   9 -11   3       61.15       63.36     16.58 o 
  10 -11   3        4.11       -9.26      9.26 o 
  11 -11   3        0.66        0.97     12.57 o 
  -4 -10   3       11.82       20.54      9.78 o 
  -3 -10   3        1.94        0.65      5.77 o 
  -2 -10   3        0.01        4.60      5.96 o 
  -1 -10   3        2.27        5.57      5.46 o 
   0 -10   3        9.82       10.78     13.86 o 
   1 -10   3       14.15        9.46      8.42 o 
   2 -10   3       12.33       25.07      9.98 o 
   3 -10   3       38.01       51.37     13.47 o 
   4 -10   3      118.52      126.52     18.46 o 
   5 -10   3      532.81      484.18     29.73 o 
   6 -10   3       33.48       18.59      9.33 o 
   7 -10   3      149.80      105.92     18.14 o 
   8 -10   3        0.70       -4.53      6.87 o 
   9 -10   3        0.15        7.26      9.26 o 
  10 -10   3        0.63       -8.55      8.81 o 
  11 -10   3        0.08        2.45      6.23 o 
  -7  -9   3        0.08       11.34     11.98 o 
  -6  -9   3        2.33       17.69     11.92 o 
  -5  -9   3        0.12       -0.42     10.04 o 
  -4  -9   3        0.14        3.35      5.23 o 
  -3  -9   3       43.21       45.78      8.16 o 
  -2  -9   3        4.00        4.01      4.44 o 
  -1  -9   3       61.27       68.31      7.35 o 
   0  -9   3       18.83       23.66      6.56 o 
   1  -9   3      354.57      344.28     15.55 o 
   2  -9   3        1.77       -0.11      4.28 o 
   3  -9   3      121.26      123.15     15.87 o 
   4  -9   3        7.31       12.63      7.84 o 
   5  -9   3      338.34      355.91     23.84 o 
   6  -9   3       26.45       41.27     11.73 o 
   7  -9   3       69.45       40.23     11.92 o 
   8  -9   3        2.78       10.43      9.07 o 
   9  -9   3       12.07       -5.64      7.26 o 
  10  -9   3        0.00       -3.37      9.72 o 
  11  -9   3        0.92        3.34      8.00 o 
  12  -9   3        5.18        1.10      6.87 o 
  -8  -8   3        0.46       16.91     12.96 o 
  -7  -8   3        0.02        8.23     10.17 o 
  -6  -8   3        0.65       -1.03      5.36 o 
  -5  -8   3       23.79       23.00      7.19 o 
  -4  -8   3        9.01        0.78      4.90 o 
  -3  -8   3      701.19      712.72     22.19 o 
  -2  -8   3       44.62       60.53      6.34 o 
  -1  -8   3      322.43      327.43     11.21 o 
   0  -8   3      179.96      186.82     12.12 o 
   1  -8   3      246.88      262.78     12.92 o 
   2  -8   3        5.85        2.48      3.53 o 
   3  -8   3       12.30       17.04      8.23 o 
   4  -8   3      271.04      265.15     20.99 o 
   5  -8   3      341.23      375.02     24.03 o 
   6  -8   3       28.90       22.54      9.78 o 
   7  -8   3       13.95       29.61     10.75 o 
   8  -8   3       62.80       33.23     11.98 o 
   9  -8   3        1.07       13.73      9.33 o 
  10  -8   3       17.15       17.86      6.71 o 
  11  -8   3        3.47       12.05      8.36 o 
  12  -8   3       16.76        6.48      8.94 o 
  -9  -7   3        1.16       16.26     12.50 o 
  -8  -7   3        1.85        3.63      9.78 o 
  -7  -7   3       10.15       12.02      6.60 o 
  -6  -7   3       30.73       35.49     19.73 o 
  -5  -7   3       18.28       40.28     16.13 o 
  -4  -7   3        2.17       -0.38      4.39 o 
  -3  -7   3       65.49       60.55      7.76 o 
  -2  -7   3        5.35        2.95      3.27 o 
  -1  -7   3       95.98      109.03      8.29 o 
   0  -7   3      181.32      190.03      7.88 o 
   1  -7   3        0.18       -1.99      2.88 o 
   2  -7   3     2231.13     2417.00     37.86 o 
   3  -7   3      170.51      163.77     15.16 o 
   4  -7   3     1466.47     1563.77     43.99 o 
   5  -7   3       50.31       49.73      7.61 o 
   6  -7   3       43.21       74.37     13.15 o 
   7  -7   3        1.74       -0.19      6.35 o 
   8  -7   3       16.13       22.87      9.39 o 
   9  -7   3        6.45        4.86      8.88 o 
  10  -7   3       18.04       13.73      6.08 o 
  11  -7   3        2.75       15.22      8.36 o 
  12  -7   3        0.96       -6.09      7.13 o 
 -10  -6   3        0.01       10.49     12.11 o 
  -9  -6   3        0.40       -2.59      9.00 o 
  -8  -6   3        0.44        4.67      5.72 o 
  -7  -6   3       15.20       20.06      6.94 o 
  -6  -6   3       52.30       53.04     12.60 o 
  -5  -6   3        1.65        6.31      4.75 o 
  -4  -6   3      235.63      212.13     26.98 o 
  -3  -6   3      183.96      193.24      8.12 o 
  -2  -6   3     4494.47     4322.59     52.31 o 
  -1  -6   3        8.58        8.52      3.05 o 
   0  -6   3     1035.97     1055.50     16.12 o 
   1  -6   3       80.83       84.29      7.18 o 
   2  -6   3       86.02       75.14      5.76 o 
   3  -6   3        0.03        1.48      3.18 o 
   4  -6   3       31.43       34.61     10.79 o 
   5  -6   3      515.93      546.45     18.05 o 
   6  -6   3       78.79       90.33     11.50 o 
   7  -6   3       47.65       41.42     11.24 o 
   8  -6   3       16.03       23.74      6.23 o 
   9  -6   3       52.19       46.41      8.17 o 
  10  -6   3        5.01       12.57      7.32 o 
  11  -6   3        0.00        1.49      6.93 o 
  12  -6   3        0.53        6.35      8.75 o 
 -10  -5   3        0.72       -8.03      9.65 o 
  -9  -5   3        2.64       -4.72      5.17 o 
  -8  -5   3        0.35        6.25      5.56 o 
  -7  -5   3       15.00       10.37      6.04 o 
  -6  -5   3        0.79        5.69      5.17 o 
  -5  -5   3       42.25       42.12     10.88 o 
  -4  -5   3      410.82      379.72     22.54 o 
  -3  -5   3        3.62        0.11      2.48 o 
  -2  -5   3      180.48      184.36      6.61 o 
  -1  -5   3        0.90        0.91      1.97 o 
   0  -5   3     2367.05     2225.49     22.74 o 
   1  -5   3     4773.28     4636.40     47.48 o 
   2  -5   3     1771.85     1728.50     22.22 o 
   3  -5   3      460.18      499.78     14.84 o 
   4  -5   3       11.69        8.53     11.27 o 
   5  -5   3      390.58      351.63     13.76 o 
   6  -5   3       13.16        8.38      5.18 o 
   7  -5   3      144.31      165.31     11.61 o 
   8  -5   3        5.31        4.86      3.91 o 
   9  -5   3       35.05       47.50      8.23 o 
  10  -5   3       25.84        8.49      7.39 o 
  11  -5   3        4.54       -6.22      6.22 o 
  12  -5   3       36.29       66.86     15.94 o 
 -11  -4   3        0.25       -7.64      7.64 o 
 -10  -4   3       13.44        7.44      6.72 o 
  -9  -4   3        0.05        3.28      5.61 o 
  -8  -4   3        9.24       15.84      6.23 o 
  -7  -4   3      478.92      458.90     18.62 o 
  -6  -4   3       50.99       49.79      7.89 o 
  -5  -4   3       68.99       64.74     13.02 o 
  -4  -4   3      517.33      507.79     13.40 o 
  -3  -4   3      239.02      236.82      6.74 o 
  -2  -4   3        3.22        3.53      1.92 o 
  -1  -4   3      412.55      404.32      7.61 o 
   0  -4   3        9.19        3.94      2.36 o 
   1  -4   3     1081.74     1077.19     18.89 o 
   2  -4   3        1.27        0.58      3.43 o 
   3  -4   3     1740.33     1800.10     39.78 o 
   4  -4   3       14.76        9.85      5.31 o 
   5  -4   3      143.98      132.41     12.63 o 
   6  -4   3       22.49       23.65      7.39 o 
   7  -4   3       60.69       63.19      6.28 o 
   8  -4   3        3.06       -0.11      4.07 o 
   9  -4   3       18.10       20.73      8.29 o 
  10  -4   3       58.08       40.49     11.60 o 
  11  -4   3       71.67       85.97     15.74 o 
  12  -4   3       12.68       29.35     10.37 o 
 -11  -3   3        0.75        0.71      6.60 o 
 -10  -3   3       41.58       24.44      7.68 o 
  -9  -3   3        3.60       -2.30      5.44 o 
  -8  -3   3       69.19       39.71     10.82 o 
  -7  -3   3      435.13      439.68     25.33 o 
  -6  -3   3     1326.20     1347.60     40.49 o 
  -5  -3   3    16540.36    16011.67    187.74 o 
  -4  -3   3      901.60      874.17     28.12 o 
  -3  -3   3     2476.65     2408.86     25.79 o 
  -2  -3   3      740.75      689.48     12.20 o 
  -1  -3   3      137.01      152.18      6.07 o 
   0  -3   3     1067.64     1020.86     16.46 o 
   1  -3   3     3633.24     3609.47     56.81 o 
   2  -3   3      108.03       87.78      8.36 o 
   3  -3   3       16.13       19.31      5.25 o 
   4  -3   3     2088.92     2045.82     42.11 o 
   5  -3   3      129.58      114.99     11.01 o 
   6  -3   3      197.49      175.73     21.73 o 
   7  -3   3       10.04        9.92      8.26 o 
   8  -3   3       11.53       16.71      7.39 o 
   9  -3   3        1.98        9.33      7.97 o 
  10  -3   3       70.18       67.71      9.74 o 
  11  -3   3        0.70        5.77      7.64 o 
  12  -3   3        5.52       10.17      9.72 o 
 -12  -2   3        0.27        0.64      6.86 o 
 -11  -2   3        1.49       -4.60      8.49 o 
 -10  -2   3       15.78       10.56      9.46 o 
  -9  -2   3      485.39      524.93     30.19 o 
  -8  -2   3      244.02      224.60     21.25 o 
  -7  -2   3      133.68      144.72     16.26 o 
  -6  -2   3      364.22      386.62     21.25 o 
  -5  -2   3     5759.73     5794.89     87.91 o 
  -4  -2   3       27.23       28.50      7.19 o 
  -3  -2   3     1463.43     1522.12     17.94 o 
  -2  -2   3      292.72      287.68     12.11 o 
  -1  -2   3       91.68      101.75      4.61 o 
   0  -2   3     3409.45     3284.06     45.67 o 
   1  -2   3      708.70      683.95     12.02 o 
   2  -2   3       49.87       52.03      7.58 o 
   3  -2   3       52.84       46.38      6.74 o 
   4  -2   3       11.50       11.73      4.47 o 
   5  -2   3       24.24       22.95      4.19 o 
   6  -2   3        0.85        0.95      3.02 o 
   7  -2   3        0.02        0.00      3.34 o 
   8  -2   3       11.55       14.08      7.03 o 
   9  -2   3       25.39       34.96      7.53 o 
  10  -2   3       26.74       40.36     11.47 o 
  11  -2   3        8.21        4.41      8.49 o 
 -12  -1   3        4.09        5.51     10.43 o 
 -11  -1   3        0.64        7.51      9.13 o 
 -10  -1   3       11.08       23.78     10.62 o 
  -9  -1   3      218.11      225.90     21.51 o 
  -8  -1   3       22.86       20.73      9.46 o 
  -7  -1   3      117.40      114.99     15.03 o 
  -6  -1   3       29.21       31.68      8.55 o 
  -5  -1   3       93.92      118.42     12.31 o 
  -4  -1   3      768.53      774.10     13.38 o 
  -3  -1   3      239.96      241.24      6.55 o 
  -2  -1   3       68.76       62.68      3.85 o 
  -1  -1   3       45.96       46.31      5.80 o 
   0  -1   3      357.80      331.04     11.60 o 
   1  -1   3      606.21      582.37     11.03 o 
   2  -1   3     4521.57     4484.79     43.05 o 
   3  -1   3     1099.11     1123.90     14.90 o 
   4  -1   3       47.13       54.57      4.42 o 
   5  -1   3      165.52      157.19      6.93 o 
   6  -1   3      168.56      182.06     12.34 o 
   7  -1   3      274.12      287.80     13.71 o 
   8  -1   3       49.45       65.19      9.72 o 
   9  -1   3      108.05      113.50     18.46 o 
  10  -1   3        9.17       17.62      9.26 o 
  11  -1   3       55.88       71.26     17.49 o 
 -12   0   3       12.50        9.59     10.62 o 
 -11   0   3        2.53        0.84      8.49 o 
 -10   0   3       13.02       19.31      9.39 o 
  -9   0   3       71.29       68.99     14.25 o 
  -8   0   3       27.94       34.33     10.82 o 
  -7   0   3        1.45       -3.24      4.99 o 
  -6   0   3        0.00        3.86      3.79 o 
  -5   0   3      168.41      165.47      6.58 o 
  -4   0   3      840.81      811.36     14.14 o 
  -3   0   3      961.67      988.49     15.46 o 
  -2   0   3     7876.65     8054.47     65.01 o 
  -1   0   3       87.41      104.10      6.87 o 
   0   0   3       65.85       64.72      4.24 o 
   1   0   3      588.22      552.36     11.75 o 
   2   0   3      436.46      409.09     10.93 o 
   3   0   3      737.18      719.32     14.33 o 
   4   0   3       82.59       74.83      4.82 o 
   5   0   3      516.71      524.89     12.16 o 
   6   0   3       13.14       13.95      3.85 o 
   7   0   3      425.51      454.83     27.47 o 
   8   0   3       20.76        7.71      7.84 o 
   9   0   3        3.78       21.12      9.91 o 
  10   0   3        2.59       13.15     10.11 o 
  11   0   3        0.53       -2.59     10.17 o 
 -13   1   3        0.00        0.97     10.37 o 
 -12   1   3      102.87       71.52     17.43 o 
 -11   1   3        1.76        0.97      7.97 o 
 -10   1   3      107.82       64.26     14.19 o 
  -9   1   3      253.66      285.82     23.39 o 
  -8   1   3      373.06      372.17     23.13 o 
  -7   1   3       13.15       15.10      4.28 o 
  -6   1   3      151.18      145.99      7.74 o 
  -5   1   3      435.81      424.81     11.69 o 
  -4   1   3      100.69       89.46     11.82 o 
  -3   1   3      717.36      727.73     13.88 o 
  -2   1   3       89.03       90.45      4.87 o 
  -1   1   3     4924.99     4888.78     65.69 o 
   0   1   3      826.09      832.62     19.79 o 
   1   1   3       36.59       34.04      4.32 o 
   2   1   3        2.44        4.00      4.60 o 
   3   1   3      606.47      574.02     10.62 o 
   4   1   3       10.05       11.86      2.94 o 
   5   1   3      115.01      123.57      6.83 o 
   6   1   3      121.10      113.56     16.07 o 
   7   1   3       30.68       24.88      9.85 o 
   8   1   3        0.57        1.43      6.54 o 
   9   1   3       16.11       -3.17      9.13 o 
  10   1   3        0.87        0.39      9.65 o 
 -13   2   3        1.85        9.98     10.88 o 
 -12   2   3       50.39       58.95     15.68 o 
 -11   2   3        8.68        4.34      7.97 o 
 -10   2   3       15.61        2.07      6.54 o 
  -9   2   3        0.67        6.48      6.48 o 
  -8   2   3       77.47       80.33     13.22 o 
  -7   2   3      163.72      161.94     10.88 o 
  -6   2   3      235.92      239.83     12.50 o 
  -5   2   3      894.36      824.76     17.70 o 
  -4   2   3      393.70      403.17     11.66 o 
  -3   2   3        2.77        1.71      2.39 o 
  -2   2   3        0.09        2.24      2.18 o 
  -1   2   3       31.61       21.18      4.07 o 
   0   2   3      884.14      852.86     17.45 o 
   1   2   3      110.31       81.10      6.43 o 
   2   2   3      707.09      692.49     26.27 o 
   3   2   3        6.89        6.88      2.41 o 
   4   2   3      267.15      266.39     27.46 o 
   5   2   3        0.24        0.57      3.29 o 
   6   2   3        4.44        3.82      6.93 o 
   7   2   3        1.50       -2.14      6.48 o 
   8   2   3        2.24       -6.28      6.67 o 
   9   2   3        0.08       -4.41      7.39 o 
  10   2   3        0.89        2.53      9.33 o 
 -13   3   3        0.02        8.88     10.43 o 
 -12   3   3       11.15       19.56     11.47 o 
 -11   3   3       22.48       23.97     10.30 o 
 -10   3   3        6.66       -1.04      6.67 o 
  -9   3   3       62.89       51.37     11.86 o 
  -8   3   3        0.01        3.63      4.26 o 
  -7   3   3        9.03        4.80      4.03 o 
  -6   3   3        0.17        1.05      3.01 o 
  -5   3   3       18.17       19.54      4.50 o 
  -4   3   3      858.78      912.84     19.00 o 
  -3   3   3     2375.67     2331.57     45.93 o 
  -2   3   3     1080.18     1014.49     28.57 o 
  -1   3   3       27.87       38.27      5.44 o 
   0   3   3       98.92       80.60     10.59 o 
   1   3   3        5.05        4.34      3.53 o 
   2   3   3     2251.77     2401.04     33.54 o 
   3   3   3       14.80       13.91      3.52 o 
   4   3   3       38.30       32.26      5.96 o 
   5   3   3      154.18      125.87     17.10 o 
   6   3   3       38.76       14.84      8.23 o 
   7   3   3       28.79       26.37     11.27 o 
   8   3   3        4.79       10.88      9.98 o 
   9   3   3        6.18       11.08     12.63 o 
 -13   4   3        0.32       -7.58      7.58 o 
 -12   4   3        0.00        3.04      8.62 o 
 -11   4   3        0.29       -5.38      5.38 o 
 -10   4   3        0.39        0.26      5.96 o 
  -9   4   3        6.13        8.07      5.05 o 
  -8   4   3       74.31       78.17      8.94 o 
  -7   4   3      221.17      200.45     19.50 o 
  -6   4   3      256.91      212.64     16.68 o 
  -5   4   3      111.78      118.52     15.35 o 
  -4   4   3        6.23       13.93      6.61 o 
  -3   4   3       10.79       13.54      6.74 o 
  -2   4   3       40.23       54.42      9.72 o 
  -1   4   3       45.45       45.97      6.36 o 
   0   4   3        8.89       22.32     11.01 o 
   1   4   3      539.28      519.95     11.35 o 
   2   4   3     1991.97     2096.21     37.13 o 
   3   4   3      405.09      442.14     17.17 o 
   4   4   3      256.23      276.30     22.67 o 
   5   4   3       23.62        3.95      8.03 o 
   6   4   3       10.27       -3.37      7.64 o 
   7   4   3       10.24        9.26      9.33 o 
   8   4   3        0.51        3.24     10.43 o 
   9   4   3        2.67       -1.23     10.56 o 
 -13   5   3        0.00       -3.63      8.16 o 
 -12   5   3       13.67       26.24     11.21 o 
 -11   5   3       11.34       10.04      7.51 o 
 -10   5   3       15.61       14.19      8.03 o 
  -9   5   3       18.71       26.72      6.70 o 
  -8   5   3        3.48        4.87      5.23 o 
  -7   5   3       17.71       16.69      5.59 o 
  -6   5   3      253.44      271.65     18.40 o 
  -5   5   3        9.27       17.30      7.64 o 
  -4   5   3       39.22       33.10      8.88 o 
  -3   5   3      212.15      225.96     16.65 o 
  -2   5   3     1704.42     1734.22     45.15 o 
  -1   5   3      626.84      657.82     19.34 o 
   0   5   3        0.07       -2.71      5.38 o 
   1   5   3        0.56       -2.07      2.57 o 
   2   5   3        3.79       -0.48      5.02 o 
   3   5   3      197.27      222.27     13.04 o 
   4   5   3       41.64       43.40     12.63 o 
   5   5   3       25.32       16.00     10.37 o 
   6   5   3        2.74       -2.07      7.64 o 
   7   5   3        4.81       12.96     10.11 o 
   8   5   3        1.20       10.24     12.57 o 
 -13   6   3        7.92        5.31     10.49 o 
 -12   6   3        0.29       -4.53      6.15 o 
 -11   6   3        3.43        0.39      7.84 o 
 -10   6   3       12.17       14.20      9.36 o 
  -9   6   3        5.86        3.99      5.07 o 
  -8   6   3       12.74       16.64      6.44 o 
  -7   6   3        5.21        9.75      5.35 o 
  -6   6   3       75.26      102.42     14.96 o 
  -5   6   3      218.99      278.37     20.15 o 
  -4   6   3      381.73      371.53     22.54 o 
  -3   6   3      203.12      196.61     18.01 o 
  -2   6   3       56.32       66.34     12.96 o 
  -1   6   3      247.21      250.04     17.49 o 
   0   6   3       34.17       18.92      9.91 o 
   1   6   3      249.24      225.84     20.96 o 
   2   6   3        1.59        1.85      9.62 o 
   3   6   3       31.36       14.32      9.46 o 
   4   6   3       26.14       32.65     12.31 o 
   5   6   3        4.85        4.34      9.33 o 
   6   6   3        1.39        9.33     11.92 o 
   7   6   3        0.03        3.43     10.88 o 
 -13   7   3        1.57       -6.61      7.90 o 
 -12   7   3        3.67       22.74     11.53 o 
 -11   7   3        0.04       -1.62      8.10 o 
 -10   7   3        5.30        9.30      6.05 o 
  -9   7   3        0.02       11.62      5.78 o 
  -8   7   3       47.35       46.88      9.04 o 
  -7   7   3       23.36       20.47     10.04 o 
  -6   7   3       25.10       20.47      9.91 o 
  -5   7   3      430.81      420.05     26.04 o 
  -4   7   3       22.56       18.01      9.33 o 
  -3   7   3        0.23        5.77      8.23 o 
  -2   7   3        0.90        1.62      8.49 o 
  -1   7   3     1094.23     1080.30     28.89 o 
   0   7   3       14.12       28.03      7.16 o 
   1   7   3      148.15      171.87     13.44 o 
   2   7   3        1.06       -2.52      8.62 o 
   3   7   3        6.14        9.72      9.72 o 
   4   7   3       11.61       24.88     13.15 o 
   5   7   3        0.17        1.55      9.98 o 
   6   7   3        2.49        5.12     11.40 o 
 -12   8   3        2.35        5.51      9.85 o 
 -11   8   3        3.46        5.43      6.33 o 
 -10   8   3        1.00        3.80      6.38 o 
  -9   8   3        1.78        3.57      6.38 o 
  -8   8   3       21.79       23.84     11.27 o 
  -7   8   3     1402.54     1483.12     51.89 o 
  -6   8   3     1557.96     1487.01     51.31 o 
  -5   8   3     5211.93     5172.07    101.45 o 
  -4   8   3     2072.40     1993.41     58.82 o 
  -3   8   3      296.16      285.17     24.68 o 
  -2   8   3      213.71      228.36     22.09 o 
  -1   8   3        9.54        9.78      6.11 o 
   0   8   3      192.20      189.59     14.56 o 
   1   8   3       15.16        0.65      5.84 o 
   2   8   3       11.39       -5.31      6.74 o 
   3   8   3       15.50       18.46     12.70 o 
   4   8   3       13.69        5.25     11.14 o 
   5   8   3        3.86        2.33     12.63 o 
 -12   9   3        0.00        5.90     10.62 o 
 -11   9   3       11.70        9.33     12.11 o 
 -10   9   3        8.43        9.43     10.49 o 
  -9   9   3        4.16       13.40      6.80 o 
  -8   9   3       75.76       68.73     16.07 o 
  -7   9   3        5.02        3.82      9.00 o 
  -6   9   3      172.93      172.19     22.29 o 
  -5   9   3        7.97        6.87      9.59 o 
  -4   9   3        8.18        7.51      9.26 o 
  -3   9   3       77.08       71.39     16.39 o 
  -2   9   3       32.36       19.43     10.30 o 
  -1   9   3       26.23       18.83     10.01 o 
   0   9   3       98.83      101.92     16.91 o 
   1   9   3        7.08        1.15      6.24 o 
   2   9   3       30.45       21.25     11.73 o 
   3   9   3        3.39        5.25     10.69 o 
   4   9   3        0.15       -2.27     11.98 o 
 -11  10   3        3.19        4.87      7.23 o 
 -10  10   3        8.57        4.44      6.69 o 
  -9  10   3        0.26       -8.16      8.55 o 
  -8  10   3       12.58       -1.23      8.81 o 
  -7  10   3        0.44       -3.24      8.16 o 
  -6  10   3       18.88       28.44     12.89 o 
  -5  10   3        0.86        1.30      9.72 o 
  -4  10   3       19.78       12.37     12.24 o 
  -3  10   3       11.18       10.88     10.37 o 
  -2  10   3        0.71        0.45      9.52 o 
  -1  10   3       39.17       39.13     13.41 o 
   0  10   3       28.57       34.17      8.99 o 
   1  10   3       34.31       28.18     13.22 o 
   2  10   3        2.71       -8.16     10.17 o 
   3  10   3        0.16       -3.43     11.21 o 
 -10  11   3      120.29      153.74     16.64 o 
  -9  11   3       40.41       44.76     15.22 o 
  -8  11   3      135.46      215.01     27.40 o 
  -7  11   3       17.38        0.52     10.56 o 
  -6  11   3        2.87       -7.84     10.56 o 
  -5  11   3       14.99        1.43     10.95 o 
  -4  11   3       28.36       33.43     15.55 o 
  -3  11   3      130.03      140.06     22.41 o 
  -2  11   3        5.44       16.58     11.27 o 
  -1  11   3       47.37       51.57     15.55 o 
   0  11   3        8.14        6.22     10.95 o 
   1  11   3        1.58       -3.43     12.50 o 
  -9  12   3       54.72       50.34     17.49 o 
  -8  12   3        6.14       19.69     13.35 o 
  -7  12   3        0.26        0.06     11.53 o 
  -6  12   3        1.50       10.62     14.32 o 
  -5  12   3       36.91       22.93     15.29 o 
  -4  12   3       20.50       49.17     17.10 o 
  -3  12   3        6.93       11.79     10.95 o 
  -2  12   3       22.74       37.44     15.09 o 
  -1  12   3        3.44        5.77     11.53 o 
  -6  13   3       26.94       47.23     19.37 o 
  -5  13   3       29.01       47.10     19.31 o 
   3 -15   4        1.09        9.46     14.19 o 
   4 -15   4       20.69       20.47     16.07 o 
   5 -15   4        3.15        9.46     14.64 o 
   0 -14   4       19.47       12.83     10.30 o 
   2 -14   4       74.17       26.11     14.96 o 
   3 -14   4        1.62      -10.62     11.79 o 
   4 -14   4        8.15        8.55     13.35 o 
   5 -14   4        4.79        5.25     13.15 o 
   6 -14   4        1.32       12.63     14.58 o 
   7 -14   4       16.08       22.03     15.29 o 
   8 -14   4        2.85        2.72     12.05 o 
  -2 -13   4        0.32        0.00      7.97 o 
  -1 -13   4       29.93       41.46     13.99 o 
   0 -13   4       26.49       33.56     11.21 o 
   2 -13   4       38.57       35.95     14.77 o 
   3 -13   4       55.18       23.32     13.80 o 
   4 -13   4       25.09       31.35     14.32 o 
   5 -13   4       37.66       33.56     14.90 o 
   6 -13   4        0.00        1.62     11.40 o 
   7 -13   4      112.93       78.19     19.43 o 
   8 -13   4       14.09        8.36     12.31 o 
   9 -13   4        2.26        3.63     12.63 o 
  -3 -12   4        2.09        0.78      7.19 o 
  -2 -12   4        3.53       -0.84      8.49 o 
  -1 -12   4       64.71       73.53     15.03 o 
   0 -12   4        0.03        8.04      6.16 o 
   1 -12   4       10.49       17.46      6.68 o 
   2 -12   4        0.82        0.26      9.07 o 
   3 -12   4       48.65       28.05     13.41 o 
   4 -12   4       59.25       45.48     14.38 o 
   5 -12   4       32.98       39.58     14.19 o 
   6 -12   4       10.33        4.34     10.56 o 
   7 -12   4       79.35       57.40     16.39 o 
   8 -12   4       71.78       53.57     16.07 o 
   9 -12   4        9.55       18.92     13.54 o 
  10 -12   4        3.17       14.38     12.24 o 
  -4 -11   4        0.54        5.25      8.55 o 
  -3 -11   4        0.50       -2.01      6.09 o 
  -2 -11   4        4.12        7.77      7.90 o 
  -1 -11   4        3.61        7.64      7.39 o 
   0 -11   4        2.68       -0.04      4.88 o 
   1 -11   4       97.92      122.79     12.56 o 
   2 -11   4       67.00       40.94     12.37 o 
   3 -11   4       68.66       45.22     13.60 o 
   4 -11   4       96.20       84.02     16.45 o 
   5 -11   4       16.97       26.75     11.66 o 
   6 -11   4        1.18        9.20      9.33 o 
   7 -11   4        1.83       -6.15      6.15 o 
   8 -11   4       10.25       23.06     11.86 o 
   9 -11   4        0.43        6.48      9.59 o 
  10 -11   4        4.67        1.62     10.24 o 
  11 -11   4        0.12        4.73     11.92 o 
  -5 -10   4        1.02       12.44      8.68 o 
  -4 -10   4        4.20       11.47      8.49 o 
  -3 -10   4        5.51        7.39      7.58 o 
  -2 -10   4        0.08       -2.07      5.44 o 
  -1 -10   4        1.04       -1.57      4.19 o 
   0 -10   4        5.66        3.85      5.13 o 
   1 -10   4        0.00        2.32      4.28 o 
   2 -10   4      323.00      309.12     16.05 o 
   3 -10   4        3.91       -0.32      8.10 o 
   4 -10   4      100.25       99.44     16.71 o 
   5 -10   4        0.82        7.58      9.65 o 
   6 -10   4        6.68       13.09      9.65 o 
   7 -10   4        5.00        1.36      8.03 o 
   8 -10   4        9.12       23.84     11.21 o 
   9 -10   4        2.57       10.30      9.20 o 
  10 -10   4        0.08        6.02      9.85 o 
  11 -10   4        0.01       -5.90     10.11 o 
  -7  -9   4        0.03        8.41      7.33 o 
  -6  -9   4        2.58        6.63      6.48 o 
  -5  -9   4        0.00        3.93      5.57 o 
  -4  -9   4        0.01        3.29      5.06 o 
  -3  -9   4        5.82        4.34      6.15 o 
  -2  -9   4       22.71       18.07      8.55 o 
  -1  -9   4       61.74       79.70      9.30 o 
   0  -9   4       32.34       32.27      6.75 o 
   1  -9   4      196.89      206.15     13.05 o 
   2  -9   4       66.30       70.57      9.43 o 
   3  -9   4      149.04      201.41     19.82 o 
   4  -9   4        0.19        6.87      8.36 o 
   5  -9   4        0.03       -6.28      6.28 o 
   6  -9   4       18.84       20.15      9.91 o 
   7  -9   4        3.66        3.63      8.16 o 
   8  -9   4        4.92        4.28      8.81 o 
   9  -9   4       77.55       45.80     14.51 o 
  10  -9   4        4.42        4.08     10.37 o 
  11  -9   4       15.38        1.55      7.00 o 
  -8  -8   4        2.30        0.50      6.62 o 
  -7  -8   4        0.02       -6.96      7.77 o 
  -6  -8   4      122.93      152.87     14.19 o 
  -5  -8   4        2.46        1.36      5.24 o 
  -4  -8   4       19.30       45.80      7.93 o 
  -3  -8   4      137.36      140.97     11.18 o 
  -2  -8   4       58.67       70.61      6.59 o 
  -1  -8   4      608.79      655.12     16.54 o 
   0  -8   4      193.23      216.56     13.28 o 
   1  -8   4      414.92      457.53     32.39 o 
   2  -8   4       30.66       36.11      8.42 o 
   3  -8   4        0.12       -2.72      5.70 o 
   4  -8   4        1.76        6.35      4.83 o 
   5  -8   4      338.26      344.35     27.82 o 
   6  -8   4        3.08        4.86      4.60 o 
   7  -8   4      176.38      186.79     14.43 o 
   8  -8   4        8.48       21.38      9.98 o 
   9  -8   4        6.54       14.38     10.04 o 
  10  -8   4        0.05        9.11      5.65 o 
  11  -8   4        2.63        1.10      6.02 o 
  12  -8   4        2.92        6.48      7.45 o 
  -9  -7   4        0.01        2.18      7.19 o 
  -8  -7   4        0.03       -3.47      5.54 o 
  -7  -7   4       50.84       46.83      9.23 o 
  -6  -7   4       34.97       30.05      7.66 o 
  -5  -7   4      334.03      295.03     15.69 o 
  -4  -7   4        8.22       10.17      5.20 o 
  -3  -7   4      166.57      158.52     10.60 o 
  -2  -7   4        0.12       -0.88      2.74 o 
  -1  -7   4      403.96      421.45     10.99 o 
   0  -7   4        0.38       -1.77      2.25 o 
   1  -7   4      530.35      523.77     13.30 o 
   2  -7   4        4.71        3.12      3.83 o 
   3  -7   4      121.85       95.31      9.09 o 
   4  -7   4       22.95       26.81      6.11 o 
   5  -7   4       36.95       43.65      7.59 o 
   6  -7   4       37.90       62.56      8.96 o 
   7  -7   4        6.21       11.01      5.37 o 
   8  -7   4        4.78       -3.89      4.47 o 
   9  -7   4        0.55        1.67      7.42 o 
  10  -7   4      132.47      132.86     12.76 o 
  11  -7   4       13.28       27.34     10.11 o 
  12  -7   4        4.58        4.53      8.29 o 
 -10  -6   4        2.44        5.75      7.51 o 
  -9  -6   4        0.31        3.19      6.16 o 
  -8  -6   4        9.74        2.23      7.74 o 
  -7  -6   4        0.01        2.97      4.86 o 
  -6  -6   4       30.86       51.93     10.53 o 
  -5  -6   4      377.51      372.16     15.98 o 
  -4  -6   4       12.90       14.19      5.20 o 
  -3  -6   4       26.15       25.16      3.92 o 
  -2  -6   4      384.50      367.69      9.77 o 
  -1  -6   4      265.13      249.40      9.99 o 
   0  -6   4        5.79        5.12      2.03 o 
   1  -6   4        0.61       -1.49      2.04 o 
   2  -6   4      353.77      331.74     20.96 o 
   3  -6   4      191.24      212.51      8.88 o 
   4  -6   4       79.02       80.48      6.88 o 
   5  -6   4        2.09       -0.69      5.35 o 
   6  -6   4        2.54        3.45      6.22 o 
   7  -6   4        1.38        5.65      4.67 o 
   8  -6   4       39.27       42.83      8.36 o 
   9  -6   4        0.34        0.06      3.76 o 
  10  -6   4        1.39        8.16      6.74 o 
  11  -6   4       45.63       38.22     11.53 o 
 -10  -5   4       11.35       15.08      7.51 o 
  -9  -5   4       96.35       71.01     21.96 o 
  -8  -5   4        2.42        8.66      6.08 o 
  -7  -5   4       92.85      105.46     11.15 o 
  -6  -5   4       17.94       22.50      6.33 o 
  -5  -5   4      134.14      142.23     19.24 o 
  -4  -5   4      716.89      729.39     20.34 o 
  -3  -5   4       85.55       93.78      5.33 o 
  -2  -5   4      878.23      858.56     11.68 o 
  -1  -5   4       77.48       74.60      4.39 o 
   0  -5   4     1125.48     1151.97     21.55 o 
   1  -5   4       27.96       34.59      5.38 o 
   2  -5   4        0.01        0.02      2.18 o 
   3  -5   4       52.62       56.23      9.20 o 
   4  -5   4       21.98       23.45      6.61 o 
   5  -5   4       24.40       13.67      5.83 o 
   6  -5   4        3.88       10.75      6.02 o 
   7  -5   4        4.06        2.07      5.70 o 
   8  -5   4       21.05       20.43      4.72 o 
   9  -5   4       99.46      145.33     11.75 o 
  10  -5   4       66.19       63.62     13.22 o 
  11  -5   4      577.05      520.26     29.09 o 
  12  -5   4        0.99        6.93      8.10 o 
 -11  -4   4        0.05       10.76      7.49 o 
 -10  -4   4       15.07       11.39      7.01 o 
  -9  -4   4       46.95       40.65      8.75 o 
  -8  -4   4      641.72      616.99     22.60 o 
  -7  -4   4       26.22       11.40      8.81 o 
  -6  -4   4       72.68       77.09     13.28 o 
  -5  -4   4      114.19      105.34     13.67 o 
  -4  -4   4     1209.74     1187.36     17.30 o 
  -3  -4   4      557.20      544.81      9.34 o 
  -2  -4   4      512.76      508.42     12.18 o 
  -1  -4   4      826.80      768.44     20.92 o 
   0  -4   4       80.03       74.94     11.11 o 
   1  -4   4        5.67        2.81      3.47 o 
   2  -4   4      124.07      129.05     10.95 o 
   3  -4   4      117.45      120.62     11.08 o 
   4  -4   4      527.86      522.27     21.90 o 
   5  -4   4        1.71       -2.20      3.89 o 
   6  -4   4       22.68       28.50      8.03 o 
   7  -4   4        0.26       -1.43      4.08 o 
   8  -4   4       36.43       23.19      6.09 o 
   9  -4   4       77.77       58.04     11.73 o 
  10  -4   4       15.91        0.58      5.90 o 
  11  -4   4       88.53       81.56     15.42 o 
  12  -4   4        6.04        3.30      8.88 o 
 -11  -3   4       43.25       47.23     10.56 o 
 -10  -3   4      128.04      108.12     18.66 o 
  -9  -3   4       19.59        7.71      8.23 o 
  -8  -3   4     2814.48     2635.01     65.95 o 
  -7  -3   4       15.07       25.91      9.72 o 
  -6  -3   4       25.62       32.97      9.26 o 
  -5  -3   4      702.09      673.47     26.75 o 
  -4  -3   4        0.63        1.46      1.69 o 
  -3  -3   4      442.56      454.44     10.28 o 
  -2  -3   4      288.70      267.22      8.26 o 
  -1  -3   4        0.09        0.57      1.93 o 
   0  -3   4        1.35        4.17      2.13 o 
   1  -3   4     3415.20     3380.27     36.50 o 
   2  -3   4      717.88      740.65     13.70 o 
   3  -3   4     1612.51     1688.35     24.68 o 
   4  -3   4       33.36       47.29      8.36 o 
   5  -3   4      368.43      346.97     18.27 o 
   6  -3   4       20.71       22.10      4.92 o 
   7  -3   4       21.87       16.34      4.12 o 
   8  -3   4        0.00       -2.83      3.72 o 
   9  -3   4       36.86       28.76      9.78 o 
  10  -3   4       47.68       46.12     12.96 o 
  11  -3   4        1.78        5.96      8.68 o 
 -12  -2   4       31.12       34.59     13.73 o 
 -11  -2   4       38.67       13.60     11.47 o 
 -10  -2   4        7.18        1.10      8.62 o 
  -9  -2   4       28.80       41.01     11.53 o 
  -8  -2   4       93.35       73.46     14.38 o 
  -7  -2   4      186.69      149.97     16.52 o 
  -6  -2   4        0.05       -2.72      5.70 o 
  -5  -2   4      374.60      410.65     20.80 o 
  -4  -2   4       40.08       37.34      3.56 o 
  -3  -2   4        9.54       12.43      6.41 o 
  -2  -2   4      636.04      631.59     12.31 o 
  -1  -2   4      229.10      230.73      7.81 o 
   0  -2   4       72.43       74.17      4.59 o 
   1  -2   4      732.41      675.45      9.78 o 
   2  -2   4       18.01       21.48      3.40 o 
   3  -2   4       90.46       97.46      6.96 o 
   4  -2   4      335.61      339.78     11.93 o 
   5  -2   4        2.89        1.96      2.79 o 
   6  -2   4      324.97      367.50     15.92 o 
   7  -2   4       81.82       96.21      7.35 o 
   8  -2   4      518.28      598.59     31.42 o 
   9  -2   4       13.85       10.30      9.52 o 
  10  -2   4        0.14       -6.15      6.15 o 
  11  -2   4        2.19       13.60     10.24 o 
 -12  -1   4       26.47       19.50     11.60 o 
 -11  -1   4       23.62       21.44     10.17 o 
 -10  -1   4       23.24       16.00      9.72 o 
  -9  -1   4        0.01        5.64      7.45 o 
  -8  -1   4       17.70       21.77      9.65 o 
  -7  -1   4      126.05      119.26     15.22 o 
  -6  -1   4        6.93       11.74      3.34 o 
  -5  -1   4     1764.04     1735.59     22.34 o 
  -4  -1   4       12.79       10.91      2.70 o 
  -3  -1   4       23.64       25.14      3.40 o 
  -2  -1   4      396.60      405.75      9.86 o 
  -1  -1   4     5255.51     5049.43     44.48 o 
   0  -1   4     5046.05     4768.63     90.34 o 
   1  -1   4      594.18      541.23     22.64 o 
   2  -1   4      930.09      947.45     17.72 o 
   3  -1   4      312.26      331.96      8.09 o 
   4  -1   4      672.03      699.70     13.06 o 
   5  -1   4       48.15       54.24      5.12 o 
   6  -1   4      319.51      353.11     11.30 o 
   7  -1   4        2.90        9.20      7.45 o 
   8  -1   4       88.83       65.88     14.51 o 
   9  -1   4        0.05       -1.17      7.58 o 
  10  -1   4        0.24        3.04      8.81 o 
  11  -1   4        3.09        9.59     11.66 o 
 -13   0   4       23.54       32.13     14.58 o 
 -12   0   4        3.98       -7.13      7.13 o 
 -11   0   4       94.45       83.76     17.49 o 
 -10   0   4       15.65       12.96      9.59 o 
  -9   0   4       39.02       32.91     10.11 o 
  -8   0   4        6.01        5.18      6.74 o 
  -7   0   4       29.06       30.90      9.07 o 
  -6   0   4      106.51      111.27      6.65 o 
  -5   0   4      246.42      227.47     14.35 o 
  -4   0   4      826.13      777.92     22.58 o 
  -3   0   4        5.11        5.77      2.95 o 
  -2   0   4      213.78      208.72      9.78 o 
  -1   0   4       10.03       15.42      4.60 o 
   0   0   4     1153.29     1099.08     18.33 o 
   1   0   4      261.59      264.38      9.25 o 
   2   0   4       13.10       22.20      5.64 o 
   3   0   4       33.79       42.69      4.98 o 
   4   0   4       14.94        7.89      2.62 o 
   5   0   4       13.76       12.48      4.19 o 
   6   0   4       97.54       97.24     13.28 o 
   7   0   4       15.42       20.54      8.36 o 
   8   0   4        9.53        8.03      8.29 o 
   9   0   4       37.24       33.75     12.44 o 
  10   0   4        0.03       -7.45      7.45 o 
 -13   1   4        5.04       -9.85      9.85 o 
 -12   1   4       30.17       19.89     11.47 o 
 -11   1   4       20.29        5.70      8.49 o 
 -10   1   4       45.85       55.06     14.38 o 
  -9   1   4       30.02       28.89     10.37 o 
  -8   1   4      410.56      409.29     24.36 o 
  -7   1   4      115.01      106.17      7.70 o 
  -6   1   4      142.34      144.73      8.11 o 
  -5   1   4      125.20      113.39     13.64 o 
  -4   1   4       91.03       92.87      6.38 o 
  -3   1   4      263.55      263.39      8.91 o 
  -2   1   4      573.14      616.69     12.51 o 
  -1   1   4      102.83      124.22     18.01 o 
   0   1   4     1614.43     1575.59     24.53 o 
   1   1   4       23.15       27.73      5.64 o 
   2   1   4        0.06        0.77      2.82 o 
   3   1   4      503.22      522.13     10.22 o 
   4   1   4        7.12        3.82      3.53 o 
   5   1   4      179.90      190.04     10.98 o 
   6   1   4        7.44       14.58      7.84 o 
   7   1   4       12.79        9.98      7.77 o 
   8   1   4        1.11       -6.02      6.48 o 
   9   1   4        4.03        3.24      8.94 o 
  10   1   4        0.07       -9.20      9.20 o 
 -13   2   4        6.18       -5.12     10.04 o 
 -12   2   4        7.79        5.51      8.75 o 
 -11   2   4       17.21       18.46      9.59 o 
 -10   2   4        0.07        1.49      6.61 o 
  -9   2   4       16.56        3.11      6.15 o 
  -8   2   4       26.56       19.01      5.30 o 
  -7   2   4        0.11       10.43      4.40 o 
  -6   2   4        0.17       -2.14      2.89 o 
  -5   2   4       30.16       38.08      6.35 o 
  -4   2   4      437.35      409.39     12.31 o 
  -3   2   4      280.19      284.43     10.20 o 
  -2   2   4      179.87      181.09     13.28 o 
  -1   2   4     2599.66     2573.84     34.77 o 
   0   2   4      693.23      738.53     17.77 o 
   1   2   4      658.45      649.22     23.16 o 
   2   2   4        0.01        4.08      3.30 o 
   3   2   4      436.82      421.25     14.77 o 
   4   2   4        3.20        8.82      3.98 o 
   5   2   4        2.25       12.89      7.97 o 
   6   2   4       15.34       30.71     10.30 o 
   7   2   4        2.14        7.39      8.16 o 
   8   2   4        0.08        1.94      8.75 o 
   9   2   4        0.01       -4.15      8.29 o 
 -13   3   4        0.15       -8.16      8.16 o 
 -12   3   4        1.37       -5.31      8.23 o 
 -11   3   4        1.37        6.74      7.13 o 
 -10   3   4        7.25        1.10      6.35 o 
  -9   3   4        2.15       -5.77      5.83 o 
  -8   3   4        0.13       -3.58      3.58 o 
  -7   3   4        0.17        1.45      3.70 o 
  -6   3   4      136.67      158.66      9.84 o 
  -5   3   4       92.05       82.89     13.77 o 
  -4   3   4       85.60       75.31     14.51 o 
  -3   3   4      455.39      458.18     13.04 o 
  -2   3   4      322.94      310.18     17.04 o 
  -1   3   4    12125.30    13460.86    204.97 o 
   0   3   4     2471.17     2688.93     38.91 o 
   1   3   4     2613.59     2879.22     41.66 o 
   2   3   4      726.76      730.47     20.24 o 
   3   3   4       96.61       91.65      8.99 o 
   4   3   4       90.29      111.69     10.88 o 
   5   3   4       20.79       10.82      7.45 o 
   6   3   4        5.85        5.44      7.64 o 
   7   3   4        5.88       -7.51      7.51 o 
   8   3   4        9.59       -1.49      7.58 o 
   9   3   4        0.06       -8.23      8.23 o 
 -13   4   4        0.51       -7.32      7.32 o 
 -12   4   4        1.49        0.00      7.45 o 
 -11   4   4        0.06       -1.88      7.64 o 
 -10   4   4        3.88       -1.30      7.39 o 
  -9   4   4       61.16       53.65     12.73 o 
  -8   4   4       53.71       61.24     11.27 o 
  -7   4   4        3.14        2.99      6.38 o 
  -6   4   4       93.11       87.80      8.40 o 
  -5   4   4      148.40      159.84      9.97 o 
  -4   4   4      127.42      146.08     14.45 o 
  -3   4   4       53.38       48.85      9.72 o 
  -2   4   4      507.98      509.71     23.32 o 
  -1   4   4      197.20      213.92     23.52 o 
   0   4   4       12.15        7.34      4.44 o 
   1   4   4       55.63       70.31      8.46 o 
   2   4   4       84.23      121.68     15.61 o 
   3   4   4        3.13       -2.05      3.91 o 
   4   4   4        2.10        6.02      7.77 o 
   5   4   4        6.62       -6.48      6.48 o 
   6   4   4        0.23       -0.32      7.97 o 
   7   4   4        4.31       -6.61      6.61 o 
   8   4   4        4.83        1.68     11.34 o 
 -13   5   4        7.28       11.92      9.78 o 
 -12   5   4        5.47       23.00     11.73 o 
 -11   5   4        4.71       10.75      9.65 o 
 -10   5   4       10.40       12.44      8.75 o 
  -9   5   4        5.02        5.57      8.55 o 
  -8   5   4       61.79       61.10     14.93 o 
  -7   5   4       98.05      107.99     24.49 o 
  -6   5   4      472.79      458.80     16.93 o 
  -5   5   4       14.86        7.77      7.51 o 
  -4   5   4       82.92       86.29     13.47 o 
  -3   5   4       32.25       42.89     10.75 o 
  -2   5   4      182.39      178.22     16.71 o 
  -1   5   4       44.59       47.89      7.67 o 
   0   5   4       10.61        9.37      6.35 o 
   1   5   4        2.63        7.26      5.11 o 
   2   5   4       40.65       45.99      8.27 o 
   3   5   4        0.40       -1.41      4.56 o 
   4   5   4       13.43        7.45      7.77 o 
   5   5   4        0.85       -4.53      6.80 o 
   6   5   4        0.21       -1.10      9.13 o 
   7   5   4        0.02        7.51     12.44 o 
 -13   6   4        0.09       -6.35      7.84 o 
 -12   6   4        1.15        1.04      8.75 o 
 -11   6   4        1.09        1.10      7.64 o 
 -10   6   4       27.93       27.74      9.56 o 
  -9   6   4        3.26        2.16      5.36 o 
  -8   6   4       10.01        9.78      5.92 o 
  -7   6   4       46.28       51.91      8.48 o 
  -6   6   4      251.96      247.47     21.12 o 
  -5   6   4      118.80      117.32     16.33 o 
  -4   6   4     4571.18     4372.21     85.71 o 
  -3   6   4      139.93      134.42     16.78 o 
  -2   6   4      436.56      413.37     24.23 o 
  -1   6   4       99.77       95.67     10.43 o 
   0   6   4      139.50      141.59     12.23 o 
   1   6   4      407.05      442.86     24.49 o 
   2   6   4       88.82       97.90     12.05 o 
   3   6   4       17.53       20.67     11.21 o 
   4   6   4        0.93       16.97     11.14 o 
   5   6   4        0.19        4.08     10.24 o 
   6   6   4        0.02       -2.46     11.08 o 
 -13   7   4        1.60        7.19     12.05 o 
 -12   7   4        1.66        5.51      9.91 o 
 -11   7   4        2.67        1.68      9.13 o 
 -10   7   4      154.83      151.89     23.81 o 
  -9   7   4      116.70      129.36     13.05 o 
  -8   7   4     1382.40     1377.39     33.71 o 
  -7   7   4      342.48      343.20     34.92 o 
  -6   7   4       14.25       -7.77      7.77 o 
  -5   7   4      150.05      177.96     20.02 o 
  -4   7   4       55.66       48.46     12.89 o 
  -3   7   4       12.20       13.67      8.68 o 
  -2   7   4        7.58       -3.11      7.71 o 
  -1   7   4       33.73       34.03      8.52 o 
   0   7   4        0.36        0.09      5.23 o 
   1   7   4        0.39        6.21      5.79 o 
   2   7   4        9.10        5.94      7.84 o 
   3   7   4        9.47        3.24      8.94 o 
   4   7   4        5.24        3.37      9.85 o 
   5   7   4        3.21       16.52     12.50 o 
   6   7   4        1.04        0.71     13.35 o 
 -12   8   4        0.05       -0.19      9.33 o 
 -11   8   4       14.38       21.54      8.17 o 
 -10   8   4       96.64       93.29     14.15 o 
  -9   8   4      345.38      318.02     24.29 o 
  -8   8   4      501.08      505.06     26.14 o 
  -7   8   4      477.90      461.12     30.06 o 
  -6   8   4        4.63        9.65      9.07 o 
  -5   8   4      187.98      171.09     21.51 o 
  -4   8   4       21.76       26.88     11.60 o 
  -3   8   4     1326.44     1333.99     48.65 o 
  -2   8   4      119.68      107.21     17.10 o 
  -1   8   4      374.94      410.79     19.82 o 
   0   8   4       51.07       37.76      9.65 o 
   1   8   4       77.98      106.02     20.28 o 
   2   8   4        4.31        4.73      9.20 o 
   3   8   4        9.81        5.25      9.20 o 
   4   8   4        1.40        4.86     12.11 o 
 -12   9   4        2.84       -0.39     10.11 o 
 -11   9   4       10.06       10.73      8.49 o 
 -10   9   4        4.83       -5.77      6.37 o 
  -9   9   4        2.02        3.15      6.50 o 
  -8   9   4        5.15       -1.04      8.88 o 
  -7   9   4        1.64        0.00      8.75 o 
  -6   9   4        2.49        1.88      9.52 o 
  -5   9   4        4.53       10.37     11.73 o 
  -4   9   4       13.97       13.22     11.01 o 
  -3   9   4       40.08       55.39     14.77 o 
  -2   9   4       59.17       52.67     13.86 o 
  -1   9   4        7.78        9.67      7.09 o 
   0   9   4        0.40        3.38      6.66 o 
   1   9   4        4.77       16.97     13.15 o 
   2   9   4        3.18       -6.48     10.37 o 
   3   9   4        2.31       -0.32     11.98 o 
 -11  10   4       32.02       37.08     10.14 o 
 -10  10   4        5.60       -2.12      6.54 o 
  -9  10   4       18.19       29.16     13.47 o 
  -8  10   4      106.55      124.58     22.09 o 
  -7  10   4       79.19       78.32     18.40 o 
  -6  10   4      142.34      113.89     21.25 o 
  -5  10   4       72.09      133.19     21.83 o 
  -4  10   4       10.58        4.41      9.98 o 
  -3  10   4        0.42       -5.18      8.42 o 
  -2  10   4       22.25        8.42      9.72 o 
  -1  10   4        0.75        7.13     10.30 o 
   0  10   4        0.00       12.60      7.62 o 
   1  10   4        1.89       -3.50     11.08 o 
   2  10   4        7.09       20.80     14.12 o 
 -10  11   4       30.03       40.36     12.92 o 
  -9  11   4        5.02        3.80      7.83 o 
  -8  11   4        0.34       -0.84     10.37 o 
  -7  11   4        0.10        2.53     11.47 o 
  -6  11   4        4.03       25.46     15.68 o 
  -5  11   4       15.21        1.49     11.14 o 
  -4  11   4        3.11       -5.05     10.11 o 
  -3  11   4       39.66       58.30     16.00 o 
  -2  11   4        3.28       16.78     11.86 o 
  -1  11   4        4.43        8.94     11.86 o 
   0  11   4        0.50       -9.46     10.56 o 
  -8  12   4       48.35       67.44     20.73 o 
  -7  12   4       18.48       30.45     16.33 o 
  -6  12   4       21.72       20.92     15.16 o 
  -5  12   4        6.97       23.45     13.67 o 
  -4  12   4        0.02       10.75     12.44 o 
  -3  12   4        0.16       -3.24     11.14 o 
  -2  12   4        2.50        5.25     12.11 o 
   2 -15   5        0.12      -11.47     12.18 o 
   3 -15   5        2.13       -0.45     13.86 o 
   4 -15   5        0.63        0.65     13.09 o 
   5 -15   5        0.01       17.69     16.26 o 
  -1 -14   5        1.87       14.38      9.98 o 
   0 -14   5        5.82        4.15      8.75 o 
   2 -14   5        3.81       -1.30     10.88 o 
   3 -14   5       18.82        9.65     13.80 o 
   4 -14   5       50.86       54.35     17.30 o 
   5 -14   5        4.24       -6.80     11.73 o 
   6 -14   5        0.10       -8.42     10.37 o 
   7 -14   5        2.35      -10.69     13.28 o 
   8 -14   5        3.76        0.26     10.95 o 
  -3 -13   5        5.17       23.06     11.21 o 
  -2 -13   5       26.09       11.27     10.30 o 
  -1 -13   5       10.44        3.95      8.81 o 
   0 -13   5       28.95       33.23     12.24 o 
   1 -13   5       27.97       34.16     10.14 o 
   2 -13   5       42.94       37.38     15.29 o 
   3 -13   5       34.10       23.90     12.70 o 
   4 -13   5      373.30      328.38     29.93 o 
   5 -13   5      291.09      281.74     29.61 o 
   6 -13   5       62.85       51.89     16.71 o 
   7 -13   5        4.06        4.86     10.43 o 
   8 -13   5        0.00       -2.33     10.04 o 
   9 -13   5        0.16      -11.21     11.21 o 
  -4 -12   5        4.54       10.30     10.24 o 
  -3 -12   5        2.58        1.88      7.13 o 
  -2 -12   5        6.19        5.25      7.58 o 
  -1 -12   5        8.36        9.26      7.97 o 
   0 -12   5        0.17       -0.62      5.18 o 
   1 -12   5        6.55        3.67      5.76 o 
   2 -12   5        1.15       -2.66      9.78 o 
   3 -12   5       30.21       11.73     11.21 o 
   4 -12   5        8.25        3.30     10.17 o 
   5 -12   5       89.60       56.49     15.68 o 
   6 -12   5        0.24        8.03     11.01 o 
   7 -12   5        2.10       -3.76      7.97 o 
   8 -12   5        0.38       -7.84      7.84 o 
   9 -12   5        2.14        5.18     10.88 o 
  10 -12   5        0.80        7.64     10.75 o 
  -6 -11   5        2.02        3.56     10.49 o 
  -5 -11   5        0.12       -8.16      8.16 o 
  -4 -11   5        2.00        7.19      8.29 o 
  -3 -11   5       22.23        6.02      7.90 o 
  -2 -11   5        1.06        0.52      6.61 o 
  -1 -11   5        5.09        7.71      6.67 o 
   0 -11   5        0.03        1.76      4.73 o 
   1 -11   5        3.03        0.09      4.11 o 
   2 -11   5        2.86        2.43      5.02 o 
   3 -11   5       50.70       68.47     14.19 o 
   4 -11   5        1.52       -6.93      6.93 o 
   5 -11   5        0.02        5.83     10.11 o 
   6 -11   5        0.51       -7.45      7.45 o 
   7 -11   5        3.54       -5.12      8.16 o 
   8 -11   5       19.34        2.66      9.26 o 
   9 -11   5        0.04       -6.61      9.07 o 
  10 -11   5        1.87        5.44     10.95 o 
  -7 -10   5        4.75        1.94     11.01 o 
  -6 -10   5        6.06       25.65     13.02 o 
  -5 -10   5       30.43       24.29     11.01 o 
  -4 -10   5        1.92        3.30      6.87 o 
  -3 -10   5        9.28       14.25      8.49 o 
  -2 -10   5        0.02        2.53      5.83 o 
  -1 -10   5        2.03        7.88      5.41 o 
   0 -10   5        1.88        0.70      6.02 o 
   1 -10   5       50.00       38.56      7.47 o 
   2 -10   5        0.14        5.23      4.59 o 
   3 -10   5        2.17       -1.17      7.90 o 
   4 -10   5       64.94       67.57     15.35 o 
   5 -10   5       13.61       15.35     10.37 o 
   6 -10   5        0.83       -5.57      6.74 o 
   7 -10   5        7.31        7.71      9.85 o 
   8 -10   5        2.35       -0.45      8.49 o 
   9 -10   5        0.31       -8.10      8.10 o 
  10 -10   5        5.69       15.35     11.92 o 
  11 -10   5        0.21        3.63      5.38 o 
  -8  -9   5        0.32       30.71     14.06 o 
  -7  -9   5        0.01       11.40     10.24 o 
  -6  -9   5       27.41       13.09      9.65 o 
  -5  -9   5       13.80        8.88      8.03 o 
  -4  -9   5        4.16        2.14      7.00 o 
  -3  -9   5       93.53       76.96     14.58 o 
  -2  -9   5        0.07       -0.90      4.42 o 
  -1  -9   5      105.34      115.84     10.56 o 
   0  -9   5      485.49      482.62     18.06 o 
   1  -9   5       92.75      116.23     20.05 o 
   2  -9   5       11.84       13.18      5.18 o 
   3  -9   5       26.21       23.40     16.29 o 
   4  -9   5       53.69       38.87      7.84 o 
   5  -9   5        0.46       -2.36      4.16 o 
   6  -9   5       30.76       40.73     10.98 o 
   7  -9   5        3.40       -4.57      4.57 o 
   8  -9   5        7.57        9.98      9.98 o 
   9  -9   5        0.02        5.96      8.62 o 
  10  -9   5        8.14        4.41     10.95 o 
  11  -9   5       23.04       19.18      9.39 o 
  -9  -8   5        0.01        0.93      7.42 o 
  -8  -8   5       13.74       12.37      7.49 o 
  -7  -8   5        3.28        4.90      6.32 o 
  -6  -8   5        2.19       12.40     11.34 o 
  -5  -8   5       19.43        8.37      5.76 o 
  -4  -8   5      629.50      665.08     21.66 o 
  -3  -8   5        0.31        1.49      7.00 o 
  -2  -8   5      418.92      428.91     15.67 o 
  -1  -8   5        2.03       -1.67      3.62 o 
   0  -8   5        5.72        3.05      3.67 o 
   1  -8   5       22.10       26.95      4.68 o 
   2  -8   5       29.36       29.48      7.30 o 
   3  -8   5       13.82       12.38      7.87 o 
   4  -8   5        1.42        1.27      4.19 o 
   5  -8   5       29.16       30.85      7.02 o 
   6  -8   5       25.77       23.72      7.04 o 
   7  -8   5      192.12      236.96     16.22 o 
   8  -8   5        0.20        3.59      5.01 o 
   9  -8   5        1.97       -1.32      5.72 o 
  10  -8   5       32.34       44.87      9.10 o 
  11  -8   5        4.39       11.01      7.64 o 
  -9  -7   5        2.49        7.76      7.25 o 
  -8  -7   5       43.72       47.48      9.95 o 
  -7  -7   5        4.39       12.31      6.05 o 
  -6  -7   5       28.36       31.93      7.58 o 
  -5  -7   5       66.47       72.51      9.59 o 
  -4  -7   5       15.28       11.22      8.75 o 
  -3  -7   5       13.10       13.06      3.93 o 
  -2  -7   5      112.50      129.07     11.03 o 
  -1  -7   5      105.81      115.54      5.92 o 
   0  -7   5        5.60        2.42      2.45 o 
   1  -7   5       15.49       17.96      3.80 o 
   2  -7   5       46.94       51.43      5.82 o 
   3  -7   5      575.48      609.31     21.52 o 
   4  -7   5        0.30       -0.71      3.04 o 
   5  -7   5      347.93      329.60     22.48 o 
   6  -7   5       37.89       38.82      7.54 o 
   7  -7   5      513.41      518.62     20.29 o 
   8  -7   5       62.18       67.77     10.10 o 
   9  -7   5       68.22       81.46     11.05 o 
  10  -7   5       97.24       83.96     14.12 o 
  11  -7   5       73.76       88.49     15.16 o 
 -10  -6   5       16.96        2.17     12.60 o 
  -9  -6   5       65.39       60.43     10.56 o 
  -8  -6   5       35.10       54.79     14.77 o 
  -7  -6   5       36.94       38.08      7.92 o 
  -6  -6   5       86.98       78.56      9.96 o 
  -5  -6   5       30.95       33.44      7.07 o 
  -4  -6   5        0.55       -0.28      3.77 o 
  -3  -6   5       41.19       43.65     11.59 o 
  -2  -6   5       53.05       49.29      3.82 o 
  -1  -6   5       18.80       18.86      2.73 o 
   0  -6   5       21.28       20.44      7.09 o 
   1  -6   5        4.27       10.92      3.34 o 
   2  -6   5       15.48       12.27      3.87 o 
   3  -6   5       44.44       37.12      8.49 o 
   4  -6   5       40.09       44.89      9.98 o 
   5  -6   5        0.56       -4.53      4.53 o 
   6  -6   5       10.44       21.96      8.42 o 
   7  -6   5      400.15      413.50     25.01 o 
   8  -6   5      871.55      996.71     47.29 o 
   9  -6   5       92.80      110.97      9.29 o 
  10  -6   5       10.20       12.96      8.16 o 
  11  -6   5       13.23       24.29      9.39 o 
 -11  -5   5       14.13       12.73      8.47 o 
 -10  -5   5        4.00        7.90      7.26 o 
  -9  -5   5        3.00        0.04      5.46 o 
  -8  -5   5      127.33      119.03     12.39 o 
  -7  -5   5     1422.51     1395.14     52.80 o 
  -6  -5   5       18.95       11.67      5.37 o 
  -5  -5   5       30.48       34.66     10.17 o 
  -4  -5   5       14.68       11.08      6.74 o 
  -3  -5   5      136.50      140.19      5.04 o 
  -2  -5   5       16.14       24.38      7.61 o 
  -1  -5   5        5.70        8.66      3.18 o 
   0  -5   5     1670.73     1712.35     27.71 o 
   1  -5   5     2107.86     2198.96     45.87 o 
   2  -5   5     1400.21     1345.42     28.15 o 
   3  -5   5      355.33      354.23     18.79 o 
   4  -5   5       21.78       13.60      5.90 o 
   5  -5   5       85.80       94.71     12.63 o 
   6  -5   5      114.93      140.12     15.48 o 
   7  -5   5       16.52       18.33      7.51 o 
   8  -5   5      933.21      941.48     25.30 o 
   9  -5   5       17.13       25.47      5.76 o 
  10  -5   5        0.19       -2.79      5.44 o 
  11  -5   5        1.03        5.18      6.67 o 
 -11  -4   5      332.16      340.61     21.94 o 
 -10  -4   5        1.10       12.12      6.78 o 
  -9  -4   5       19.12       19.05     10.49 o 
  -8  -4   5      283.04      252.59     23.90 o 
  -7  -4   5      226.46      216.05     21.31 o 
  -6  -4   5        0.07        0.65      6.93 o 
  -5  -4   5       53.53       64.39     11.66 o 
  -4  -4   5       13.08       12.85      3.95 o 
  -3  -4   5      307.40      285.76      9.46 o 
  -2  -4   5      933.43      913.39     17.79 o 
  -1  -4   5        7.56        7.03      2.75 o 
   0  -4   5     2580.49     2742.30     34.49 o 
   1  -4   5       33.14       31.71     12.44 o 
   2  -4   5     1280.60     1365.64     24.20 o 
   3  -4   5       67.96       78.19      5.98 o 
   4  -4   5      485.47      531.52     28.47 o 
   5  -4   5        0.68        3.15      3.11 o 
   6  -4   5      171.57      170.98     10.96 o 
   7  -4   5       54.99       54.82      6.24 o 
   8  -4   5        1.32        9.87      4.01 o 
   9  -4   5        0.26       -4.28      5.05 o 
  10  -4   5       20.91       30.58     10.04 o 
  11  -4   5        0.26        2.59      7.77 o 
 -12  -3   5        0.51       -3.22      6.81 o 
 -11  -3   5      147.51      131.18     21.25 o 
 -10  -3   5       10.29       13.60      9.78 o 
  -9  -3   5        3.20       13.86      9.91 o 
  -8  -3   5      164.32      148.09     18.72 o 
  -7  -3   5       12.03        7.32      7.32 o 
  -6  -3   5      104.80      118.55     15.09 o 
  -5  -3   5        0.69        0.51      1.71 o 
  -4  -3   5       68.90       77.85      5.15 o 
  -3  -3   5       37.98       39.32      6.58 o 
  -2  -3   5      439.08      416.42     11.12 o 
  -1  -3   5      580.93      566.30     13.15 o 
   0  -3   5      840.15      816.68     15.96 o 
   1  -3   5       94.76       96.07      6.01 o 
   2  -3   5        6.32        8.31      2.64 o 
   3  -3   5      269.76      299.39     12.99 o 
   4  -3   5     1372.06     1433.37     26.00 o 
   5  -3   5      751.80      813.05     26.79 o 
   6  -3   5        7.04        4.16      3.13 o 
   7  -3   5      104.50      109.28      7.97 o 
   8  -3   5       66.07       55.19     13.02 o 
   9  -3   5        0.68        2.14      7.06 o 
  10  -3   5        9.16       11.47      8.75 o 
  11  -3   5        0.06        2.46      9.13 o 
 -12  -2   5        0.32       14.12     10.95 o 
 -11  -2   5        0.17       18.53      9.98 o 
 -10  -2   5        0.65       18.72     10.30 o 
  -9  -2   5        1.59       -3.63      5.90 o 
  -8  -2   5       29.98       19.63      8.88 o 
  -7  -2   5       22.04       20.34      8.68 o 
  -6  -2   5       28.29       25.72      8.49 o 
  -5  -2   5       49.10       50.87      4.29 o 
  -4  -2   5      380.77      411.05     11.27 o 
  -3  -2   5     1303.30     1198.19     19.37 o 
  -2  -2   5      304.55      284.96      9.16 o 
  -1  -2   5       99.26       86.15      5.38 o 
   0  -2   5       28.80       25.93      2.77 o 
   1  -2   5       19.19       20.16      4.23 o 
   2  -2   5        4.34       -1.22      2.30 o 
   3  -2   5     3384.48     3511.76     42.12 o 
   4  -2   5       82.68      101.12      7.99 o 
   5  -2   5     3297.28     3487.56     36.10 o 
   6  -2   5       82.36       92.62     10.35 o 
   7  -2   5        6.28        9.50      5.77 o 
   8  -2   5        0.00        6.54      7.32 o 
   9  -2   5        7.12       10.17      8.68 o 
  10  -2   5        0.42        6.28      8.81 o 
  11  -2   5        0.05       -3.89      9.72 o 
 -12  -1   5       22.42       16.97     11.86 o 
 -11  -1   5        8.46        6.28      8.62 o 
 -10  -1   5       36.32       21.70     10.43 o 
  -9  -1   5        0.12       -1.94      6.02 o 
  -8  -1   5       38.43       31.16     10.62 o 
  -7  -1   5        2.20       16.52      7.51 o 
  -6  -1   5       21.97       20.31      3.68 o 
  -5  -1   5       32.15       33.81      4.47 o 
  -4  -1   5       77.10       85.62      5.88 o 
  -3  -1   5       88.38       94.00     10.82 o 
  -2  -1   5       99.81      107.23      6.21 o 
  -1  -1   5       37.81       39.74      4.28 o 
   0  -1   5       49.18       50.79      4.80 o 
   1  -1   5      423.66      385.29     17.33 o 
   2  -1   5      532.86      517.19     19.14 o 
   3  -1   5      766.32      763.22     17.45 o 
   4  -1   5      100.21      118.59      6.20 o 
   5  -1   5       94.26       78.78      9.62 o 
   6  -1   5       14.79       13.02      5.14 o 
   7  -1   5        2.46       -0.78      6.74 o 
   8  -1   5        2.20       -3.24      7.19 o 
   9  -1   5        0.79        1.49      8.94 o 
  10  -1   5        5.49        2.01      9.00 o 
 -13   0   5        0.39        4.99     11.14 o 
 -12   0   5        0.01        5.57      9.65 o 
 -11   0   5       22.28       16.20      9.59 o 
 -10   0   5        3.03       -4.92      4.92 o 
  -9   0   5        1.17        3.24      6.80 o 
  -8   0   5        0.98        3.11      6.67 o 
  -7   0   5       57.36       54.29     11.40 o 
  -6   0   5       15.06       14.00      3.90 o 
  -5   0   5       75.31       78.84      6.35 o 
  -4   0   5      520.83      559.77     22.93 o 
  -3   0   5     4437.51     4505.27     45.94 o 
  -2   0   5     1774.13     1720.08     36.44 o 
  -1   0   5     1312.56     1319.93     31.35 o 
   0   0   5       20.70       17.22      3.83 o 
   1   0   5       79.30       84.85      7.39 o 
   2   0   5        4.05        3.15      2.82 o 
   3   0   5       37.60       45.42      6.08 o 
   4   0   5      225.39      235.96     21.90 o 
   5   0   5        6.88        5.28      4.21 o 
   6   0   5      147.86      105.27     15.81 o 
   7   0   5        2.19        4.28      7.19 o 
   8   0   5        2.29       -2.46      7.19 o 
   9   0   5        0.18        2.79      9.07 o 
  10   0   5        0.34       -8.55      8.55 o 
 -13   1   5        2.73       -1.75      8.88 o 
 -12   1   5        0.66       -3.37      8.03 o 
 -11   1   5        0.39        6.67      8.68 o 
 -10   1   5        5.33        6.93      7.71 o 
  -9   1   5        8.73        0.65      5.90 o 
  -8   1   5       10.17        9.39      7.19 o 
  -7   1   5      546.12      579.83     19.08 o 
  -6   1   5      328.95      313.84     11.67 o 
  -5   1   5     1007.75      998.88     36.34 o 
  -4   1   5       52.40       53.73      5.58 o 
  -3   1   5       21.37       27.05      4.99 o 
  -2   1   5      357.86      356.28     10.09 o 
  -1   1   5       58.61       49.70      5.74 o 
   0   1   5      441.67      497.93     14.59 o 
   1   1   5      200.24      218.11     10.44 o 
   2   1   5      543.78      559.04     16.68 o 
   3   1   5       67.21       66.99      7.45 o 
   4   1   5       50.81       62.42     11.53 o 
   5   1   5       12.13       11.54      5.47 o 
   6   1   5       18.99        7.71      8.16 o 
   7   1   5        0.61        2.92      8.88 o 
   8   1   5        0.22       -2.98      7.51 o 
   9   1   5        2.09       15.61     12.18 o 
 -13   2   5        0.15        6.22     10.56 o 
 -12   2   5        2.66       -1.04      9.07 o 
 -11   2   5        7.44       14.77      9.20 o 
 -10   2   5        2.84        0.65      7.19 o 
  -9   2   5        0.01       -0.26      6.48 o 
  -8   2   5        0.59        8.73      4.60 o 
  -7   2   5        6.24        6.98      6.25 o 
  -6   2   5       10.07        8.63      4.73 o 
  -5   2   5      155.84      154.28      9.02 o 
  -4   2   5     4969.02     5187.87     70.45 o 
  -3   2   5      128.79      132.99      7.39 o 
  -2   2   5     3527.98     3805.65     40.48 o 
  -1   2   5       45.71       40.88      6.00 o 
   0   2   5     1201.91     1326.80     37.57 o 
   1   2   5        0.27        2.20      3.36 o 
   2   2   5       46.03       35.21     14.22 o 
   3   2   5        0.33       -0.16      3.50 o 
   4   2   5        7.33        7.82      4.64 o 
   5   2   5       26.69       18.53      9.39 o 
   6   2   5        4.59        4.73      7.64 o 
   7   2   5       30.65       28.31     11.34 o 
   8   2   5        0.46       -7.00      8.62 o 
   9   2   5        0.10      -10.24     10.24 o 
 -13   3   5        1.32       -0.52      9.52 o 
 -12   3   5        0.01        0.97      7.39 o 
 -11   3   5        0.01        0.45      6.09 o 
 -10   3   5        8.18       11.98      9.13 o 
  -9   3   5       17.37       22.93      9.20 o 
  -8   3   5        0.34        4.76      4.60 o 
  -7   3   5       19.22       20.25     12.41 o 
  -6   3   5      613.90      604.62     18.92 o 
  -5   3   5      453.69      450.38     22.61 o 
  -4   3   5     2479.97     2523.92     35.40 o 
  -3   3   5      992.18     1144.11     21.30 o 
  -2   3   5       96.01      117.49      6.70 o 
  -1   3   5       79.39       85.06      4.82 o 
   0   3   5       87.28       80.41      8.53 o 
   1   3   5       25.14       38.19     15.45 o 
   2   3   5        4.03        0.14      5.86 o 
   3   3   5       20.49       10.60      9.07 o 
   4   3   5        0.41       -0.56      4.09 o 
   5   3   5       75.89       60.96     13.60 o 
   6   3   5        0.42       -0.91      6.80 o 
   7   3   5       32.34       24.10     11.86 o 
   8   3   5        2.84       10.17     11.47 o 
 -13   4   5        2.26        0.39      9.13 o 
 -12   4   5        0.02        4.86      8.03 o 
 -11   4   5        1.71        6.54      9.26 o 
 -10   4   5       18.69       24.88     10.75 o 
  -9   4   5       20.05       36.66      7.66 o 
  -8   4   5       26.95       27.31      7.32 o 
  -7   4   5       49.72       57.68     14.19 o 
  -6   4   5       97.78       95.33     16.16 o 
  -5   4   5       58.31       59.03      7.42 o 
  -4   4   5        0.07        3.80      5.21 o 
  -3   4   5      412.21      422.11     13.52 o 
  -2   4   5       17.69        3.76      5.77 o 
  -1   4   5     1605.13     1721.07     48.07 o 
   0   4   5       61.20       79.36      9.19 o 
   1   4   5      132.19      156.55     11.89 o 
   2   4   5       65.84       77.02      9.60 o 
   3   4   5       70.37       59.74      8.87 o 
   4   4   5        0.02        4.86      7.26 o 
   5   4   5        4.88       13.93      8.75 o 
   6   4   5        3.66       -2.07      7.58 o 
   7   4   5        1.32       15.22     11.47 o 
 -13   5   5        6.66        5.38     10.11 o 
 -12   5   5       10.92       10.24     11.14 o 
 -11   5   5        9.82        7.00      9.13 o 
 -10   5   5        0.39        4.08      8.03 o 
  -9   5   5       16.01       11.93      6.58 o 
  -8   5   5        0.45       -2.31      4.99 o 
  -7   5   5     2098.70     2004.03     45.80 o 
  -6   5   5       74.20       84.42      9.59 o 
  -5   5   5      492.83      444.33     16.27 o 
  -4   5   5       31.44       35.37     10.37 o 
  -3   5   5      280.29      295.73     20.47 o 
  -2   5   5      361.02      401.45     23.65 o 
  -1   5   5       97.20       91.87     18.75 o 
   0   5   5      135.05      131.42     11.66 o 
   1   5   5        3.88        4.35      5.26 o 
   2   5   5       37.48       48.15      9.94 o 
   3   5   5       39.52       53.80      8.99 o 
   4   5   5        2.24        2.92      9.46 o 
   5   5   5        0.03       10.11     10.95 o 
   6   5   5        1.27       16.91     12.18 o 
   7   5   5        0.01       -5.38      9.98 o 
 -13   6   5        0.10        4.66     12.57 o 
 -12   6   5        2.75       -3.89      9.07 o 
 -11   6   5       12.35       20.41     11.40 o 
 -10   6   5        4.86       13.65      6.92 o 
  -9   6   5      674.13      671.51     33.72 o 
  -8   6   5      575.80      546.48     21.00 o 
  -7   6   5     2433.91     2492.88     44.22 o 
  -6   6   5      736.63      716.75     25.07 o 
  -5   6   5      138.40      148.22     18.01 o 
  -4   6   5       90.19      120.43     16.71 o 
  -3   6   5       25.66       17.36      9.39 o 
  -2   6   5       11.66        6.48      7.77 o 
  -1   6   5       51.18       47.53      8.83 o 
   0   6   5       55.19       50.71      9.88 o 
   1   6   5        0.00        4.64      8.49 o 
   2   6   5      101.90      118.71     12.48 o 
   3   6   5        2.45        6.41      9.85 o 
   4   6   5        4.68        6.87     10.82 o 
   5   6   5        1.43       13.22     12.31 o 
   6   6   5        0.06        7.64     13.80 o 
 -13   7   5       20.00       12.76     12.18 o 
 -12   7   5       75.04       63.29     16.58 o 
 -11   7   5      244.59      204.06     24.81 o 
 -10   7   5      159.43      146.60     14.67 o 
  -9   7   5       25.19       26.03      8.68 o 
  -8   7   5        2.83        4.20      6.04 o 
  -7   7   5       14.03       19.77     14.54 o 
  -6   7   5      874.09      875.19     34.79 o 
  -5   7   5        1.77        2.53      7.26 o 
  -4   7   5      273.02      301.43     25.27 o 
  -3   7   5       21.25       48.13     13.09 o 
  -2   7   5       18.09       13.41      9.13 o 
  -1   7   5       21.90       18.40      7.23 o 
   0   7   5       29.41       28.24      8.94 o 
   1   7   5        0.12        5.81      6.13 o 
   2   7   5       16.49       11.04     16.71 o 
   3   7   5        0.62       11.73     10.82 o 
   4   7   5        0.03       18.46     13.67 o 
   5   7   5        1.83        8.10     14.06 o 
 -12   8   5        6.23        3.76     10.69 o 
 -11   8   5       31.07       37.70     11.24 o 
 -10   8   5       61.38       82.22     15.35 o 
  -9   8   5       18.44       13.46      7.13 o 
  -8   8   5       25.13       33.81      8.59 o 
  -7   8   5        0.29       -2.72      5.15 o 
  -6   8   5       30.54       24.55     11.53 o 
  -5   8   5        2.42       -1.04      8.94 o 
  -4   8   5        0.34        0.65      8.62 o 
  -3   8   5        1.49        5.38      7.97 o 
  -2   8   5        0.13       14.90      9.91 o 
  -1   8   5       28.33        9.68      6.88 o 
   0   8   5        3.57        0.20      6.38 o 
   1   8   5        0.54        7.85      6.97 o 
   2   8   5        1.72        6.41     10.69 o 
   3   8   5       24.75       15.55     13.60 o 
   4   8   5        0.14        3.04     11.40 o 
 -11   9   5       31.20       33.33      9.70 o 
 -10   9   5       34.32       43.46     10.32 o 
  -9   9   5       58.93      102.57     21.73 o 
  -8   9   5        5.92        0.89      6.57 o 
  -7   9   5        6.40        9.78     10.37 o 
  -6   9   5       14.10        6.22      8.81 o 
  -5   9   5      263.68      272.86     27.53 o 
  -4   9   5        0.00        3.95      9.33 o 
  -3   9   5       18.06       11.01     10.49 o 
  -2   9   5        5.83       20.21     10.69 o 
  -1   9   5        3.25        4.85      7.87 o 
   0   9   5        0.09       -5.83      5.83 o 
   1   9   5        5.60       -4.73      9.65 o 
   2   9   5        0.02       -1.62     11.08 o 
 -11  10   5        9.62        7.58     15.87 o 
 -10  10   5        7.27        6.79      7.78 o 
  -9  10   5       14.96       17.13      7.95 o 
  -8  10   5        0.68       -1.57      6.50 o 
  -7  10   5       29.18       41.07     15.81 o 
  -6  10   5        1.06        3.24     10.95 o 
  -5  10   5       24.35       11.98     12.70 o 
  -4  10   5        1.91        1.10      9.98 o 
  -3  10   5        6.82       -7.71      7.71 o 
  -2  10   5        1.96       16.91     10.75 o 
  -1  10   5       19.66       25.01     12.89 o 
   0  10   5        9.22        1.20      7.80 o 
   1  10   5        8.29        2.85     12.70 o 
  -9  11   5        5.84       -0.34      7.45 o 
  -8  11   5        0.00       10.04     12.05 o 
  -7  11   5        0.31       -4.53      9.13 o 
  -6  11   5        0.06        6.41     12.31 o 
  -5  11   5        6.94       13.86     12.70 o 
  -4  11   5        1.06        4.28     10.88 o 
  -3  11   5        4.99       13.02     11.79 o 
  -2  11   5        5.12        3.95     11.01 o 
  -1  11   5        3.30       12.89     12.83 o 
  -6  12   5        1.38       13.35     14.06 o 
  -5  12   5        5.01       24.36     15.55 o 
   2 -15   6        1.60      -10.56     13.09 o 
   3 -15   6        4.05        0.58     13.02 o 
   4 -15   6        7.57       -5.70     11.98 o 
   5 -15   6        1.37       -9.72     12.18 o 
  -1 -14   6       13.44        8.55     10.11 o 
   0 -14   6        0.16       -1.55      7.64 o 
   1 -14   6      211.40      237.56     27.73 o 
   2 -14   6       69.86       44.70     16.91 o 
   3 -14   6       54.66       13.41     12.50 o 
   4 -14   6        0.17       -0.78     10.49 o 
   5 -14   6        1.30        3.43     13.15 o 
   6 -14   6        3.10        2.01     12.05 o 
   7 -14   6        2.05      -11.53     12.31 o 
   8 -14   6        2.04        2.66     12.24 o 
  -3 -13   6       10.75       14.90     10.49 o 
  -2 -13   6       10.80        0.45      8.68 o 
  -1 -13   6       40.03       36.15     13.22 o 
   0 -13   6       11.82        5.05      8.36 o 
   1 -13   6       88.51       78.85     38.67 o 
   3 -13   6       29.32       32.46     13.60 o 
   4 -13   6        0.79       -8.16     10.56 o 
   5 -13   6        2.96       13.47     11.92 o 
   6 -13   6       34.19       51.31     17.04 o 
   7 -13   6        0.00       -8.36      8.36 o 
   8 -13   6        1.16        1.88      9.26 o 
   9 -13   6        5.80       -8.16     10.04 o 
  -5 -12   6        1.68       10.04     10.82 o 
  -4 -12   6        4.45       -3.30      7.51 o 
  -3 -12   6        0.56        2.14      8.10 o 
  -2 -12   6       10.26        5.96      8.42 o 
  -1 -12   6        0.14        9.33      8.03 o 
   0 -12   6       82.34       99.58     12.16 o 
   1 -12   6        3.57        6.16      5.22 o 
   2 -12   6        6.35       10.12      5.93 o 
   3 -12   6       11.54        7.51      8.62 o 
   4 -12   6       11.24       24.49     12.83 o 
   5 -12   6        0.58       -2.01     10.04 o 
   6 -12   6        4.29       -3.11      9.98 o 
   7 -12   6        0.29        4.41      9.65 o 
   8 -12   6        0.21       -0.39      9.52 o 
   9 -12   6       38.16       46.19     15.74 o 
  10 -12   6        2.45        8.81     12.76 o 
  -6 -11   6        8.67       -3.37      8.88 o 
  -5 -11   6        7.16       15.29     11.40 o 
  -4 -11   6        0.22       -6.48      7.32 o 
  -3 -11   6       34.37       70.35     15.48 o 
  -2 -11   6       15.12        9.72      7.77 o 
  -1 -11   6       13.52        9.46      7.64 o 
   0 -11   6        0.85        2.54      4.68 o 
   1 -11   6        4.13        4.73      6.45 o 
   2 -11   6        4.53       -3.77      4.00 o 
   3 -11   6        3.34        0.84      9.00 o 
   4 -11   6       14.11       11.66      9.98 o 
   5 -11   6      193.21      231.47     25.85 o 
   6 -11   6       12.53        2.33      9.78 o 
   7 -11   6       97.88      100.80     19.24 o 
   8 -11   6        0.18        5.05     10.43 o 
   9 -11   6        0.00       -4.99     11.01 o 
  10 -11   6        0.00       -9.33      9.33 o 
  -7 -10   6        0.88       -7.13      8.42 o 
  -6 -10   6        7.97       17.49     11.47 o 
  -5 -10   6        0.11        7.90      8.75 o 
  -4 -10   6       29.83       48.98     13.41 o 
  -3 -10   6      236.21      277.40     25.52 o 
  -2 -10   6       50.41       49.95     11.79 o 
  -1 -10   6        4.01        4.41      4.82 o 
   0 -10   6       58.83       58.53      8.76 o 
   1 -10   6       74.43       71.93      9.67 o 
   2 -10   6       50.07       32.11      9.43 o 
   3 -10   6       58.00       45.64      9.59 o 
   4 -10   6        0.53       -1.77      5.37 o 
   5 -10   6        9.96        7.99     10.17 o 
   6 -10   6       47.75       66.41     10.58 o 
   7 -10   6       58.73       44.80      9.33 o 
   8 -10   6       53.60       44.91     10.66 o 
   9 -10   6       16.65       16.45     11.73 o 
  10 -10   6        0.01       -8.55      8.88 o 
  11 -10   6        0.94       -4.66     10.75 o 
  -8  -9   6       15.03       12.18     11.47 o 
  -7  -9   6      107.28       94.91     19.05 o 
  -6  -9   6        6.41       10.30      9.59 o 
  -5  -9   6       96.40       77.41     16.52 o 
  -4  -9   6        1.66       11.01      8.03 o 
  -3  -9   6      100.14      112.27     17.30 o 
  -2  -9   6        1.19        2.89      4.60 o 
  -1  -9   6       41.52       36.02      7.09 o 
   0  -9   6        4.48        2.76      5.73 o 
   1  -9   6        7.74       -2.55      5.88 o 
   2  -9   6        0.89       -3.01      3.01 o 
   3  -9   6        8.75       15.66      5.93 o 
   4  -9   6       62.98       47.72     13.47 o 
   5  -9   6        3.48        3.36      5.18 o 
   6  -9   6      131.40      127.28     13.31 o 
   7  -9   6        7.63       10.16     11.60 o 
   8  -9   6       61.53       57.93     10.22 o 
   9  -9   6        0.07        4.46     11.63 o 
  10  -9   6        3.31       10.69      9.98 o 
  11  -9   6        0.19        2.14      6.93 o 
  -9  -8   6        0.70        2.27      9.52 o 
  -8  -8   6        0.09        1.43      8.49 o 
  -7  -8   6       48.39       19.56     11.60 o 
  -6  -8   6        0.19        7.45      8.10 o 
  -5  -8   6       10.15       18.33      8.62 o 
  -4  -8   6       21.70       27.60      9.78 o 
  -3  -8   6        2.34       10.17      8.03 o 
  -2  -8   6       13.25        9.84      5.15 o 
  -1  -8   6      135.00      149.95     14.31 o 
   0  -8   6      559.32      538.22     18.25 o 
   1  -8   6       86.59       91.12      7.44 o 
   2  -8   6       67.85       62.45      7.38 o 
   3  -8   6        3.03        6.35      4.45 o 
   4  -8   6     1065.20     1089.19     28.72 o 
   5  -8   6       15.04       31.68     12.89 o 
   6  -8   6      202.23      193.35     14.66 o 
   7  -8   6       86.82      113.79     19.92 o 
   8  -8   6      129.01      162.19     14.91 o 
   9  -8   6      257.86      257.70     17.80 o 
  10  -8   6       40.79       39.58      7.36 o 
  11  -8   6        9.29       11.34      9.07 o 
  -9  -7   6       20.38       28.82      8.96 o 
  -8  -7   6       11.04       14.97      7.39 o 
  -7  -7   6       20.79       12.80      6.91 o 
  -6  -7   6        9.45        8.38      5.57 o 
  -5  -7   6        4.31        2.92      5.15 o 
  -4  -7   6      167.44      167.44     11.36 o 
  -3  -7   6       42.00       36.54      4.58 o 
  -2  -7   6        4.46        3.85      4.10 o 
  -1  -7   6       41.25       43.06      9.40 o 
   0  -7   6       36.58       36.56      6.80 o 
   1  -7   6       16.38       15.65      4.53 o 
   2  -7   6       54.92       51.31      7.87 o 
   3  -7   6        0.67        0.78      4.08 o 
   4  -7   6       35.85       44.18     10.62 o 
   5  -7   6       14.01       13.99      7.39 o 
   6  -7   6        3.07       -1.75      6.28 o 
   7  -7   6      648.58      691.42     34.27 o 
   8  -7   6      168.27      209.69     15.06 o 
   9  -7   6      859.92      898.46     28.06 o 
  10  -7   6        0.00       -2.27      6.28 o 
 -10  -6   6      234.54      242.13     19.43 o 
  -9  -6   6       34.85       60.54     18.75 o 
  -8  -6   6        2.11       10.72     10.49 o 
  -7  -6   6       61.07       59.22      9.07 o 
  -6  -6   6      209.40      211.81     21.57 o 
  -5  -6   6       45.55       45.20     11.86 o 
  -4  -6   6       36.26       37.58      6.14 o 
  -3  -6   6       50.04       52.56      3.98 o 
  -2  -6   6      364.72      368.55      9.38 o 
  -1  -6   6      317.12      302.69     12.03 o 
   0  -6   6       36.80       39.33      5.59 o 
   1  -6   6      247.59      232.83     10.86 o 
   2  -6   6      230.56      236.15     13.64 o 
   3  -6   6       54.32       57.61      4.76 o 
   4  -6   6        0.12       -0.34      2.70 o 
   5  -6   6     1704.58     1640.54     48.33 o 
   6  -6   6        3.02        9.46      6.67 o 
   7  -6   6       15.00       13.91     12.37 o 
   8  -6   6        3.92        4.46      9.49 o 
   9  -6   6       66.12       70.75      6.11 o 
 -11  -5   6        1.12        2.98      6.54 o 
 -10  -5   6      276.85      252.22     18.72 o 
  -9  -5   6        0.71        3.83      8.16 o 
  -8  -5   6        0.78        8.49      8.75 o 
  -7  -5   6       12.00       17.94      8.75 o 
  -6  -5   6       35.62       43.60     11.01 o 
  -5  -5   6       17.69       11.27      7.58 o 
  -4  -5   6        4.43        3.85      2.84 o 
  -3  -5   6        9.52        5.14      3.79 o 
  -2  -5   6      504.60      481.08     14.06 o 
  -1  -5   6      301.20      256.21     20.18 o 
   0  -5   6      190.39      186.79      9.28 o 
   1  -5   6      383.79      391.40     18.72 o 
   2  -5   6       34.14       35.19      7.55 o 
   3  -5   6        8.15        8.55      2.96 o 
   4  -5   6        5.47        7.03      4.05 o 
   5  -5   6        7.33        1.46      3.18 o 
   6  -5   6        7.43        7.50      8.52 o 
   7  -5   6       77.36      103.97     10.18 o 
   8  -5   6       34.27       45.46      6.36 o 
   9  -5   6       15.30        7.84      7.97 o 
  10  -5   6        0.08        6.61      8.16 o 
  11  -5   6        0.03       -7.00      7.00 o 
 -11  -4   6       63.22       53.57     15.94 o 
 -10  -4   6        2.69        1.10      8.49 o 
  -9  -4   6       94.92       80.46     16.65 o 
  -8  -4   6        7.18        3.50      7.19 o 
  -7  -4   6        0.15       -3.76      6.67 o 
  -6  -4   6       21.38       13.41      8.10 o 
  -5  -4   6       17.40       14.90      7.58 o 
  -4  -4   6       19.75       19.80      3.84 o 
  -3  -4   6       38.74       41.58      7.81 o 
  -2  -4   6       27.95       24.10      4.23 o 
  -1  -4   6      194.40      219.65     11.69 o 
   0  -4   6       22.90       14.67      3.44 o 
   1  -4   6      443.49      437.84     13.15 o 
   2  -4   6       32.96       43.15      7.39 o 
   3  -4   6       57.96       66.33     13.70 o 
   4  -4   6      941.44      989.88     21.48 o 
   5  -4   6       41.06       52.67     13.12 o 
   6  -4   6      106.30      106.33      9.71 o 
   7  -4   6        8.86       10.59      3.91 o 
   8  -4   6        5.33        2.61      4.31 o 
   9  -4   6       27.69       42.69     11.66 o 
  10  -4   6        0.14       16.33      9.33 o 
  11  -4   6        1.48        4.41     10.11 o 
 -12  -3   6        4.03       -2.01     10.82 o 
 -11  -3   6        5.36        7.58      9.33 o 
 -10  -3   6        0.76       -5.38      7.39 o 
  -9  -3   6       22.57       15.35      9.20 o 
  -8  -3   6        2.52        7.19      6.54 o 
  -7  -3   6       37.33       45.15     11.08 o 
  -6  -3   6       27.38       29.22      9.39 o 
  -5  -3   6       45.06       58.15      6.02 o 
  -4  -3   6      392.08      402.40     11.61 o 
  -3  -3   6     1219.85     1199.61     20.91 o 
  -2  -3   6      135.95      160.03      7.67 o 
  -1  -3   6       99.58      103.77      6.57 o 
   0  -3   6     3794.47     4031.08     43.68 o 
   1  -3   6      810.97      821.23     16.97 o 
   2  -3   6    10338.05    10948.82     92.04 o 
   3  -3   6       27.65       29.26      5.01 o 
   4  -3   6        3.41        4.43      5.86 o 
   5  -3   6       76.11       79.42      8.45 o 
   6  -3   6        1.41        1.56      3.91 o 
   7  -3   6       19.52       22.21      6.18 o 
   8  -3   6       18.80       33.43     10.37 o 
   9  -3   6        3.75       -3.37      7.45 o 
  10  -3   6        0.15       -8.29      8.29 o 
 -12  -2   6        2.30       -5.18      8.23 o 
 -11  -2   6        4.40        6.48      8.55 o 
 -10  -2   6        0.22       -4.47      7.51 o 
  -9  -2   6        5.85        4.73      7.39 o 
  -8  -2   6      112.18      101.25     16.00 o 
  -7  -2   6       39.09       40.16     10.69 o 
  -6  -2   6        5.49       -2.14      5.31 o 
  -5  -2   6       43.40       43.39      7.09 o 
  -4  -2   6        1.16        2.36      2.58 o 
  -3  -2   6      193.30      197.90      8.54 o 
  -2  -2   6      159.76      147.00      7.31 o 
  -1  -2   6       67.79       70.46      5.52 o 
   0  -2   6     1130.13     1192.33     20.47 o 
   1  -2   6      686.80      719.42     11.86 o 
   2  -2   6      350.24      367.60     15.64 o 
   3  -2   6      124.56      114.91      8.29 o 
   4  -2   6        0.48        5.63      6.74 o 
   5  -2   6       20.15       17.14      5.31 o 
   6  -2   6       15.38       12.16      5.27 o 
   7  -2   6        2.46       -4.53      5.51 o 
   8  -2   6        0.00        8.75      8.29 o 
   9  -2   6        5.87       22.80     10.49 o 
  10  -2   6        0.04       -7.32      7.32 o 
 -12  -1   6        6.72       15.03     11.21 o 
 -11  -1   6        4.53        7.00      8.75 o 
 -10  -1   6        0.95       -5.44      7.51 o 
  -9  -1   6       10.71       -3.30      6.02 o 
  -8  -1   6        0.99       15.68      8.62 o 
  -7  -1   6        0.87        5.90      6.74 o 
  -6  -1   6      410.16      421.26     12.59 o 
  -5  -1   6      103.44      103.01      7.12 o 
  -4  -1   6       62.02       54.63      5.69 o 
  -3  -1   6      223.07      226.61      9.85 o 
  -2  -1   6     1147.78     1158.19     24.20 o 
  -1  -1   6     2017.18     1951.66     29.96 o 
   0  -1   6     1919.15     1896.77     20.31 o 
   1  -1   6       74.41       73.99      6.54 o 
   2  -1   6        0.04        0.62      2.64 o 
   3  -1   6       88.43       93.98      5.01 o 
   4  -1   6       18.09       18.13      4.91 o 
   5  -1   6       22.56       30.26      6.28 o 
   6  -1   6        0.35        2.83      4.39 o 
   7  -1   6        1.79       -2.20      5.83 o 
   8  -1   6        7.41        0.97      7.84 o 
   9  -1   6        0.20        1.75      8.62 o 
  10  -1   6        2.31       18.53     13.02 o 
 -13   0   6        0.12       -5.31      8.88 o 
 -12   0   6        0.35       12.63      9.91 o 
 -11   0   6        1.53       -6.61      6.61 o 
 -10   0   6       39.02       35.63     11.79 o 
  -9   0   6       12.46       29.15     10.04 o 
  -8   0   6      235.83      236.91     20.99 o 
  -7   0   6       16.02       15.82      8.36 o 
  -6   0   6      475.03      498.45     14.74 o 
  -5   0   6        9.82        8.00      7.87 o 
  -4   0   6     1098.60     1162.36     30.84 o 
  -3   0   6       13.13       15.51      3.93 o 
  -2   0   6        0.55        1.93      2.40 o 
  -1   0   6     1268.93     1279.55     18.97 o 
   0   0   6      189.50      189.25      9.44 o 
   1   0   6       42.75       38.71      7.29 o 
   2   0   6      117.96      114.67      8.84 o 
   3   0   6       11.72        6.97      5.96 o 
   4   0   6       51.15       45.29      7.12 o 
   5   0   6       33.12       29.36      6.16 o 
   6   0   6       18.72       20.86      9.59 o 
   7   0   6       28.01       34.72     11.34 o 
   8   0   6        4.99       10.17      9.59 o 
   9   0   6        0.03        7.77      9.72 o 
 -13   1   6        0.05       10.43     11.73 o 
 -12   1   6        0.07       -1.17      8.68 o 
 -11   1   6        3.06       -6.22      6.28 o 
 -10   1   6       14.75       17.10      9.39 o 
  -9   1   6       68.42       78.58     15.68 o 
  -8   1   6       22.86       54.29     12.18 o 
  -7   1   6      210.95      230.50     11.50 o 
  -6   1   6        4.76        7.05      3.93 o 
  -5   1   6       56.39       63.02      8.97 o 
  -4   1   6      250.16      253.69     10.62 o 
  -3   1   6     9282.67    10293.50     88.44 o 
  -2   1   6      751.57      854.40     28.76 o 
  -1   1   6     1062.57     1143.92     33.69 o 
   0   1   6       60.08       71.27      7.33 o 
   1   1   6      628.57      623.10     18.27 o 
   2   1   6      245.17      245.11     32.55 o 
   3   1   6       67.14       78.75      8.79 o 
   4   1   6       52.23       59.03      8.46 o 
   5   1   6       18.43       17.09     11.63 o 
   6   1   6       40.78       32.91     12.18 o 
   7   1   6        2.25        4.66      8.23 o 
   8   1   6        0.26       -5.64      7.13 o 
   9   1   6        1.03       -0.26     10.56 o 
 -13   2   6        4.90        2.79     10.75 o 
 -12   2   6        0.99       13.60      9.26 o 
 -11   2   6        0.40        7.77      8.68 o 
 -10   2   6        0.81       -4.99      7.45 o 
  -9   2   6      123.86      127.23     17.69 o 
  -8   2   6       22.18       19.46      5.58 o 
  -7   2   6     1165.72     1090.40     24.81 o 
  -6   2   6      559.37      555.48     17.08 o 
  -5   2   6      722.98      729.13     18.74 o 
  -4   2   6       19.21       20.04      4.38 o 
  -3   2   6        0.64        2.62      2.91 o 
  -2   2   6        1.21       -2.14      2.14 o 
  -1   2   6        2.44        4.06      3.62 o 
   0   2   6      110.84      108.34     11.21 o 
   1   2   6       95.65       91.44      9.09 o 
   2   2   6        1.05        1.56      3.90 o 
   3   2   6       22.49       29.83      6.58 o 
   4   2   6      158.14      170.49     12.73 o 
   5   2   6        6.04       13.35      8.49 o 
   6   2   6       11.85       10.49      9.65 o 
   7   2   6        8.10       15.61     11.40 o 
   8   2   6       19.86       16.52     12.37 o 
 -13   3   6        7.00        9.52     10.49 o 
 -12   3   6        1.81       -2.46      7.71 o 
 -11   3   6        0.38       -7.06      7.84 o 
 -10   3   6       35.76       39.13     12.96 o 
  -9   3   6        7.56       18.53      9.00 o 
  -8   3   6        1.28        0.34      8.52 o 
  -7   3   6        0.63        0.74      4.01 o 
  -6   3   6       46.93       42.52      6.91 o 
  -5   3   6      137.55      131.36      9.42 o 
  -4   3   6      923.79      892.64     20.62 o 
  -3   3   6        6.95        4.95      3.29 o 
  -2   3   6       59.06       55.30      5.37 o 
  -1   3   6      125.85      112.91      9.98 o 
   0   3   6      449.87      449.97     17.48 o 
   1   3   6       36.46       37.02      8.75 o 
   2   3   6       21.73       12.29      5.46 o 
   3   3   6       14.25       18.01      8.91 o 
   4   3   6        9.75       13.57      5.94 o 
   5   3   6        3.43        5.05      7.06 o 
   6   3   6       43.85       52.15     14.96 o 
   7   3   6       16.84       19.63     12.05 o 
   8   3   6        1.08       -9.98      9.98 o 
 -13   4   6        0.07       -6.35     11.53 o 
 -12   4   6       70.23       51.05     14.96 o 
 -11   4   6       11.83       10.75     10.62 o 
 -10   4   6      143.58      123.15     18.92 o 
  -9   4   6        7.56        7.76      5.32 o 
  -8   4   6        7.69        5.58      5.42 o 
  -7   4   6        3.05       -3.38      4.09 o 
  -6   4   6      427.57      435.55     16.56 o 
  -5   4   6        2.01       -1.90      3.57 o 
  -4   4   6      228.70      208.46     13.22 o 
  -3   4   6       45.44       51.26      6.18 o 
  -2   4   6      181.10      213.33     19.63 o 
  -1   4   6       27.09       21.92      6.32 o 
   0   4   6       13.33        6.80      4.77 o 
   1   4   6       18.43       10.05     12.18 o 
   2   4   6        0.38        3.53      6.83 o 
   3   4   6        3.14        9.67      5.65 o 
   4   4   6       40.74       35.37     13.02 o 
   5   4   6      197.08      188.39     25.27 o 
   6   4   6       18.68        3.43     11.34 o 
   7   4   6       37.57       42.76     16.33 o 
 -13   5   6        7.97        3.43     11.21 o 
 -12   5   6      189.56      252.91     29.09 o 
 -11   5   6       60.68       59.92     15.74 o 
 -10   5   6     1780.94     1953.76     61.67 o 
  -9   5   6      257.21      295.53     16.68 o 
  -8   5   6      477.55      454.33     18.98 o 
  -7   5   6       61.29       55.08      8.50 o 
  -6   5   6        8.27       11.77      5.12 o 
  -5   5   6      267.53      254.31     13.14 o 
  -4   5   6       82.87      105.40      9.25 o 
  -3   5   6       16.43       10.95      8.42 o 
  -2   5   6       19.22        8.49      8.03 o 
  -1   5   6      105.35      101.43     11.24 o 
   0   5   6       58.26       53.39      9.13 o 
   1   5   6       21.85       13.97      6.36 o 
   2   5   6       16.39       19.64     10.82 o 
   3   5   6       35.03       49.92      9.25 o 
   4   5   6        3.82       -4.28      9.98 o 
   5   5   6       37.53       20.86     12.37 o 
   6   5   6        1.23        9.72     10.56 o 
 -13   6   6       14.74       17.82     13.80 o 
 -12   6   6       53.39       43.14     16.00 o 
 -11   6   6      163.65      165.58     23.39 o 
 -10   6   6      127.77      131.28     13.83 o 
  -9   6   6        2.61       -2.28      5.35 o 
  -8   6   6        0.94       -3.56     13.35 o 
  -7   6   6       20.57       24.87      6.86 o 
  -6   6   6        0.24        4.34      4.81 o 
  -5   6   6      231.51      217.01     13.34 o 
  -4   6   6        1.90       -3.56      6.41 o 
  -3   6   6       74.67       50.01     12.63 o 
  -2   6   6        7.29        8.36      8.55 o 
  -1   6   6      119.85      122.09     12.69 o 
   0   6   6        5.94       -3.64      5.17 o 
   1   6   6        0.02       -0.67      6.41 o 
   2   6   6       12.06       21.71      7.60 o 
   3   6   6        0.09       20.73     11.08 o 
   4   6   6       13.84       41.85     15.09 o 
   5   6   6        1.02       -3.37     12.24 o 
 -12   7   6        8.38       15.68     12.70 o 
 -11   7   6        6.03       -7.71      7.71 o 
 -10   7   6        0.00        6.40      6.55 o 
  -9   7   6      160.55      157.44     14.84 o 
  -8   7   6       15.12       20.34      6.89 o 
  -7   7   6       28.05       18.21      6.92 o 
  -6   7   6        4.79       -2.18      4.62 o 
  -5   7   6        2.62        2.27      7.71 o 
  -4   7   6        6.92       -6.61      6.61 o 
  -3   7   6        1.31        2.66      7.71 o 
  -2   7   6       49.14       47.61     12.63 o 
  -1   7   6        6.89       15.44      7.58 o 
   0   7   6       37.17       38.66      9.28 o 
   1   7   6        1.34       -3.32      5.70 o 
   2   7   6       53.34       49.23     16.26 o 
   3   7   6        3.35        5.70     11.86 o 
   4   7   6       80.56      120.88     23.26 o 
 -12   8   6        0.03       -1.75     11.40 o 
 -11   8   6        1.52       -3.42      7.12 o 
 -10   8   6       22.30       40.00     14.74 o 
  -9   8   6       81.55      100.05     12.72 o 
  -8   8   6      153.06      181.68     15.55 o 
  -7   8   6       40.66       32.01     10.04 o 
  -6   8   6       33.87       61.09     15.42 o 
  -5   8   6        6.86       -6.02      7.97 o 
  -4   8   6       71.89       76.44     16.07 o 
  -3   8   6        6.96       13.99     11.01 o 
  -2   8   6       25.03       30.64     12.37 o 
  -1   8   6        7.00       20.57      7.90 o 
   0   8   6       47.35       53.67     27.82 o 
   1   8   6       37.56       53.01     11.23 o 
   2   8   6       50.46       25.98     13.73 o 
   3   8   6        5.53        6.09     12.11 o 
 -11   9   6        0.00       -1.10      8.02 o 
 -10   9   6       17.61       10.22      8.29 o 
  -9   9   6        0.60        0.90      6.83 o 
  -8   9   6      134.26      169.63     15.93 o 
  -7   9   6        4.02       39.32     14.45 o 
  -6   9   6       64.00       74.95     17.62 o 
  -5   9   6        0.26        0.32     10.11 o 
  -4   9   6        1.52       -7.13      7.13 o 
  -3   9   6       29.46       37.31     13.47 o 
  -2   9   6       17.86        5.18     10.88 o 
  -1   9   6        8.11        9.59      9.46 o 
   0   9   6        4.95        5.07     17.33 o 
   1   9   6        0.22       22.35     14.25 o 
 -10  10   6       25.25       29.00      9.90 o 
  -9  10   6        0.00        9.97      7.88 o 
  -8  10   6        0.03       10.24     10.95 o 
  -7  10   6        0.78       -4.86      8.16 o 
  -6  10   6        3.23       -4.66     10.43 o 
  -5  10   6        4.55       16.58     12.63 o 
  -4  10   6       15.05        8.23     11.21 o 
  -3  10   6       14.96       28.18     13.15 o 
  -2  10   6        4.97       -0.58     12.31 o 
  -1  10   6       40.53       42.30     16.71 o 
   0  10   6        0.28       -8.35      8.52 o 
  -8  11   6        0.43        5.83     12.05 o 
  -7  11   6        0.25       26.04     13.35 o 
  -6  11   6        0.10       19.31     14.38 o 
  -5  11   6        3.04        7.64     11.92 o 
  -4  11   6       19.29       28.96     15.03 o 
  -3  11   6       73.55       90.31     22.03 o 
   2 -15   7       27.63        8.10     13.67 o 
   3 -15   7        4.87      -10.43     11.21 o 
   4 -15   7        0.02       -6.93     12.70 o 
   5 -15   7        0.99      -12.83     12.83 o 
  -1 -14   7       53.77       48.98     14.90 o 
   0 -14   7       20.30       19.31     10.88 o 
   1 -14   7       14.65       10.81      7.88 o 
   2 -14   7        0.00       -6.67     10.24 o 
   3 -14   7       55.58       63.23     18.72 o 
   4 -14   7        0.04        4.92     11.34 o 
   5 -14   7        2.12        0.52     12.44 o 
   6 -14   7        0.08       19.50     14.12 o 
   7 -14   7       10.62       15.68     14.32 o 
  -3 -13   7        6.03       11.34     10.11 o 
  -2 -13   7        2.52        6.93      8.75 o 
  -1 -13   7        4.10       -1.30      7.39 o 
   0 -13   7       11.83       -1.10      6.74 o 
   1 -13   7        0.06        1.34     11.98 o 
   2 -13   7       12.98       12.18     11.47 o 
   3 -13   7       12.26        2.79      9.39 o 
   4 -13   7        6.84        3.30     11.01 o 
   5 -13   7        0.31       -6.15     10.43 o 
   6 -13   7       22.22       23.39     14.96 o 
   7 -13   7       19.06       26.82     13.80 o 
  -5 -12   7        0.20       -3.63      8.75 o 
  -4 -12   7        1.81        0.71      7.64 o 
  -3 -12   7        3.11       -1.17      7.26 o 
  -2 -12   7        8.34        0.26      7.39 o 
  -1 -12   7        1.60        5.38      7.32 o 
   0 -12   7       12.99       12.49      9.17 o 
   1 -12   7        0.05        3.04      5.41 o 
   2 -12   7       47.21       45.87     16.81 o 
   3 -12   7        9.51       -8.88      8.88 o 
   4 -12   7       93.63       79.94     17.82 o 
   5 -12   7        0.02        3.43     10.56 o 
   6 -12   7       30.87       47.03     16.84 o 
   7 -12   7        0.01       -7.51      9.20 o 
   8 -12   7       25.97       24.49     13.73 o 
   9 -12   7        1.29        8.81     13.15 o 
  -6 -11   7        6.84        2.92      9.85 o 
  -5 -11   7        4.92        6.61      9.20 o 
  -4 -11   7        0.08        3.11      8.36 o 
  -3 -11   7        0.08       -0.78      6.48 o 
  -2 -11   7       15.37       22.87      9.91 o 
  -1 -11   7       34.27       38.42      7.78 o 
   0 -11   7       87.52       68.12      9.64 o 
   1 -11   7       29.54       22.56      7.19 o 
   2 -11   7      179.58      194.83     15.11 o 
   3 -11   7        0.61        6.28      8.62 o 
   4 -11   7      241.19      234.77     24.29 o 
   5 -11   7       21.59       29.55      9.56 o 
   6 -11   7        0.63        2.07      5.56 o 
   7 -11   7        3.42       13.31      6.91 o 
   8 -11   7       46.12       66.79     16.97 o 
   9 -11   7       82.48       55.00     16.20 o 
  10 -11   7        5.65        8.62     11.53 o 
  -7 -10   7        2.58        4.86     10.37 o 
  -6 -10   7      134.87      172.32     24.94 o 
  -5 -10   7        4.39        5.25      9.00 o 
  -4 -10   7        3.92        6.74      8.75 o 
  -3 -10   7       26.00       27.40     10.69 o 
  -2 -10   7        4.73        6.22      6.80 o 
  -1 -10   7        1.57       -2.15      4.03 o 
   0 -10   7        2.02       -0.73      4.40 o 
   1 -10   7       16.76        6.80      4.29 o 
   2 -10   7       16.90       12.14      4.71 o 
   3 -10   7        9.76       -1.35      6.54 o 
   4 -10   7       25.92       20.51      7.31 o 
   5 -10   7      113.67      130.54     14.14 o 
   6 -10   7        9.65       16.39      6.73 o 
   7 -10   7       27.52       17.54      7.20 o 
   8 -10   7       12.10       12.28      9.46 o 
   9 -10   7      149.75      154.19     19.31 o 
  10 -10   7       12.42       22.62      8.92 o 
  -8  -9   7        2.93       18.59     12.57 o 
  -7  -9   7        9.29       15.87     11.01 o 
  -6  -9   7        4.08       -5.83      8.10 o 
  -5  -9   7        0.19       -4.41      6.54 o 
  -4  -9   7       24.76       18.20      8.94 o 
  -3  -9   7        3.13        4.21      6.80 o 
  -2  -9   7        8.14        3.54      7.16 o 
  -1  -9   7       21.77       11.88      4.83 o 
   0  -9   7        0.48       -2.61      2.61 o 
   1  -9   7       17.62       14.67      6.62 o 
   2  -9   7        3.73        6.88      5.22 o 
   3  -9   7      322.41      345.31     16.79 o 
   4  -9   7        8.11       12.21      6.37 o 
   5  -9   7      333.53      333.37     17.61 o 
   6  -9   7        9.27        9.62      9.13 o 
   7  -9   7        0.76        3.24      5.28 o 
   8  -9   7        1.59        7.36      9.52 o 
   9  -9   7       71.31       94.76     15.13 o 
  10  -9   7       29.65       15.48      7.71 o 
  -9  -8   7        2.82        7.19      9.78 o 
  -8  -8   7        5.55       24.75     11.60 o 
  -7  -8   7       21.56       31.68     12.37 o 
  -6  -8   7        1.73        1.23      6.48 o 
  -5  -8   7        1.17       -5.18      5.18 o 
  -4  -8   7        0.97       -5.38      5.38 o 
  -3  -8   7      163.87      151.98     18.40 o 
  -2  -8   7       19.09       15.94      6.41 o 
  -1  -8   7       52.62       48.13      5.76 o 
   0  -8   7        9.19       11.63      3.35 o 
   1  -8   7      180.37      190.33     12.39 o 
   2  -8   7        4.58        1.82      3.25 o 
   3  -8   7      630.22      562.31     28.57 o 
   4  -8   7      904.84      913.95     37.77 o 
   5  -8   7     1135.14     1082.64     42.30 o 
   6  -8   7     2580.61     2590.76     69.38 o 
   7  -8   7      117.52      132.09     19.37 o 
   8  -8   7      111.46      130.74     13.68 o 
   9  -8   7        5.86       14.41      6.68 o 
  10  -8   7        0.56        0.39      7.97 o 
 -10  -7   7        0.46       -9.13      9.13 o 
  -9  -7   7      140.30      142.63     15.46 o 
  -8  -7   7        3.93       11.82      6.81 o 
  -7  -7   7        0.42       10.55      6.10 o 
  -6  -7   7       19.89       52.28     12.70 o 
  -5  -7   7        0.06        0.32      5.44 o 
  -4  -7   7       14.73       17.36      8.88 o 
  -3  -7   7       78.09       69.97      5.87 o 
  -2  -7   7       66.49       65.01     12.70 o 
  -1  -7   7        6.65        4.27      3.63 o 
   0  -7   7        0.29       -0.08      2.91 o 
   1  -7   7       29.76       21.42     15.19 o 
   2  -7   7      317.10      282.59     13.17 o 
   3  -7   7        8.37        3.30      4.79 o 
   4  -7   7      921.11      932.99     36.86 o 
   5  -7   7        8.95       18.14      8.75 o 
   6  -7   7     1222.17     1122.48     43.34 o 
   7  -7   7        8.00       11.08      8.36 o 
   8  -7   7       42.43       41.72     12.83 o 
   9  -7   7        3.98        6.05      4.93 o 
 -10  -6   7       54.95       41.77      9.75 o 
  -9  -6   7       19.49       30.30      8.18 o 
  -8  -6   7        0.54        1.75      5.02 o 
  -7  -6   7       14.61       16.53      6.15 o 
  -6  -6   7       36.17       28.89     10.30 o 
  -5  -6   7      124.86      127.49     16.78 o 
  -4  -6   7      559.71      562.11     28.31 o 
  -3  -6   7      203.41      196.95     10.29 o 
  -2  -6   7      143.61      156.63     19.37 o 
  -1  -6   7      211.54      193.87     30.64 o 
   0  -6   7      794.36      806.27     20.50 o 
   1  -6   7        6.22        2.35      4.60 o 
   2  -6   7       19.98       12.47      3.91 o 
   3  -6   7       39.04       49.69     10.49 o 
   4  -6   7       17.50        3.17      5.31 o 
   5  -6   7      120.01      151.40     17.10 o 
   6  -6   7       19.62       24.10      9.07 o 
   7  -6   7        0.00       -3.89      5.96 o 
   8  -6   7        5.55        3.63      7.84 o 
 -11  -5   7        0.26       -3.68      6.02 o 
 -10  -5   7       14.18        5.57      9.00 o 
  -9  -5   7       11.81       -0.52      8.23 o 
  -8  -5   7        0.83       13.41      8.75 o 
  -7  -5   7        3.46       13.99      8.68 o 
  -6  -5   7      139.46      108.90     16.20 o 
  -5  -5   7        4.46        6.61      6.61 o 
  -4  -5   7      109.33      101.08      7.44 o 
  -3  -5   7       20.75       19.42      5.96 o 
  -2  -5   7      252.08      275.38     11.38 o 
  -1  -5   7       76.06       68.33      8.78 o 
   0  -5   7      365.08      370.48     13.28 o 
   1  -5   7      498.28      511.21     15.65 o 
   2  -5   7      232.81      257.93      7.58 o 
   3  -5   7      575.76      596.55     26.79 o 
   4  -5   7        5.47        8.10      4.41 o 
   5  -5   7       56.86       69.51     12.50 o 
   6  -5   7        0.21       -0.51      3.84 o 
   7  -5   7        9.42        3.39      4.79 o 
   8  -5   7        1.34        0.65      6.61 o 
   9  -5   7        8.81       16.91      9.00 o 
  10  -5   7        4.82       14.64      9.07 o 
 -11  -4   7        2.98       -0.39      9.26 o 
 -10  -4   7        8.97       12.76      9.52 o 
  -9  -4   7        0.02       -1.36      7.00 o 
  -8  -4   7       26.72       30.38     10.30 o 
  -7  -4   7        0.00        5.96      7.00 o 
  -6  -4   7      158.83      150.75     17.30 o 
  -5  -4   7       64.69       73.14     12.44 o 
  -4  -4   7        0.01        0.38      2.49 o 
  -3  -4   7      146.15      134.14     11.53 o 
  -2  -4   7      441.18      416.04     13.26 o 
  -1  -4   7     1868.15     1945.48     30.07 o 
   0  -4   7       30.64       33.16      7.22 o 
   1  -4   7     3005.69     3000.66     28.63 o 
   2  -4   7        6.88        6.08      3.04 o 
   3  -4   7      557.56      594.07     15.95 o 
   4  -4   7       29.28       21.31      5.00 o 
   5  -4   7      122.43      129.93     10.13 o 
   6  -4   7       77.17       97.48     10.17 o 
   7  -4   7       21.53       21.97      6.73 o 
   8  -4   7        2.41       13.67      8.10 o 
   9  -4   7        4.99        5.44      8.81 o 
  10  -4   7        1.34       -0.26      9.07 o 
 -12  -3   7        5.39        0.19     10.82 o 
 -11  -3   7        6.46        6.80      9.59 o 
 -10  -3   7        4.34        2.27      8.36 o 
  -9  -3   7        3.54       -4.28      6.54 o 
  -8  -3   7        0.01        5.90      6.93 o 
  -7  -3   7       35.63       41.91     10.56 o 
  -6  -3   7       92.10      118.03     15.35 o 
  -5  -3   7       13.49       11.35      3.61 o 
  -4  -3   7      132.19      147.08      8.22 o 
  -3  -3   7      160.21      200.33      9.29 o 
  -2  -3   7       30.80       30.14      7.97 o 
  -1  -3   7     1278.33     1463.44     30.74 o 
   0  -3   7        0.01        1.80      2.40 o 
   1  -3   7        1.84        0.70      1.93 o 
   2  -3   7       51.42       62.53      6.25 o 
   3  -3   7       24.68       23.10      7.74 o 
   4  -3   7      140.70      147.73     11.89 o 
   5  -3   7       35.00       27.77      6.23 o 
   6  -3   7       86.58       75.09     17.36 o 
   7  -3   7        2.32        6.12      4.99 o 
   8  -3   7       15.64       14.06      9.13 o 
   9  -3   7        0.18       -0.71      8.49 o 
  10  -3   7        0.49       -6.93      8.94 o 
 -12  -2   7        0.07        1.17      9.78 o 
 -11  -2   7        0.86       -3.63      8.75 o 
 -10  -2   7       10.24        8.49      8.42 o 
  -9  -2   7        1.16       -3.17      6.87 o 
  -8  -2   7        6.21       -2.07      6.54 o 
  -7  -2   7      150.33      105.40     15.68 o 
  -6  -2   7        9.91       15.05      4.09 o 
  -5  -2   7        6.40       13.89      3.96 o 
  -4  -2   7      149.01      171.97     14.41 o 
  -3  -2   7      532.72      556.38     15.03 o 
  -2  -2   7      665.92      668.40     15.96 o 
  -1  -2   7      203.69      210.77      8.87 o 
   0  -2   7      165.59      148.55      6.07 o 
   1  -2   7      424.01      395.61     11.76 o 
   2  -2   7      625.03      617.25     19.27 o 
   3  -2   7       28.43       31.00      5.63 o 
   4  -2   7        0.10       -0.01      3.50 o 
   5  -2   7        0.18       -2.25      3.91 o 
   6  -2   7        6.97        8.94      5.32 o 
   7  -2   7        3.96       -5.90      7.06 o 
   8  -2   7       13.42       20.28     10.75 o 
   9  -2   7        5.75       13.22     10.30 o 
  10  -2   7        6.42       12.44     12.89 o 
 -12  -1   7        0.24        0.71     10.04 o 
 -11  -1   7        0.03        4.28      8.42 o 
 -10  -1   7        2.87       27.79     10.49 o 
  -9  -1   7       13.14       15.48      8.94 o 
  -8  -1   7       16.50       21.70      9.46 o 
  -7  -1   7      108.50      123.86     15.74 o 
  -6  -1   7       10.75        8.14      3.98 o 
  -5  -1   7      444.84      456.98     14.17 o 
  -4  -1   7       12.30       14.47      4.08 o 
  -3  -1   7      305.47      311.53     11.38 o 
  -2  -1   7       67.47       78.55      6.30 o 
  -1  -1   7       24.41       26.48      4.02 o 
   0  -1   7       13.25       12.05      2.56 o 
   1  -1   7       92.56       85.93      7.53 o 
   2  -1   7        1.06       -0.48      2.98 o 
   3  -1   7       87.05       89.37      8.73 o 
   4  -1   7       91.10       94.04      9.57 o 
   5  -1   7       47.98       61.27      9.00 o 
   6  -1   7        2.84        1.92      4.83 o 
   7  -1   7        0.90       -6.61      6.74 o 
   8  -1   7        0.56       -7.19      7.77 o 
   9  -1   7        7.07        6.41      9.65 o 
 -13   0   7        3.38       18.01     12.83 o 
 -12   0   7        5.06       12.83      9.98 o 
 -11   0   7       21.25       13.15      9.65 o 
 -10   0   7        9.12        0.32      8.75 o 
  -9   0   7       22.23       12.37      8.42 o 
  -8   0   7        2.05       -0.19      7.39 o 
  -7   0   7       86.19       88.79      9.10 o 
  -6   0   7     3459.35     3530.94     50.37 o 
  -5   0   7      180.85      190.12     10.14 o 
  -4   0   7      567.89      633.28     16.67 o 
  -3   0   7       19.59       16.24      4.14 o 
  -2   0   7      260.89      253.91      9.63 o 
  -1   0   7      136.09      129.92     11.30 o 
   0   0   7      401.30      384.74     14.13 o 
   1   0   7        6.35        7.12      3.67 o 
   2   0   7        7.30       10.75      4.51 o 
   3   0   7        1.91        1.18      3.81 o 
   4   0   7        0.04        0.38      4.06 o 
   5   0   7        1.85        1.63      4.18 o 
   6   0   7       10.04       34.46     11.53 o 
   7   0   7        4.06        0.84      8.42 o 
   8   0   7        0.07       -7.13      7.13 o 
   9   0   7        9.72        4.92     10.75 o 
 -13   1   7        0.71        6.35     10.37 o 
 -12   1   7        1.89       -1.30      7.77 o 
 -11   1   7       11.53        3.89      9.85 o 
 -10   1   7       94.95       94.97     17.62 o 
  -9   1   7       83.57       56.94     13.86 o 
  -8   1   7       33.35       39.32     11.27 o 
  -7   1   7       97.77       92.03      8.89 o 
  -6   1   7      791.91      845.61     21.25 o 
  -5   1   7      398.14      442.40     15.02 o 
  -4   1   7      110.25       99.50      8.10 o 
  -3   1   7       51.77       41.42      5.70 o 
  -2   1   7        7.30        5.70      3.06 o 
  -1   1   7      121.97      111.83      9.04 o 
   0   1   7        5.06        5.04      3.60 o 
   1   1   7      417.81      409.08     16.17 o 
   2   1   7       55.68       59.14      8.22 o 
   3   1   7       69.98       68.67      9.24 o 
   4   1   7       10.98        8.10      5.29 o 
   5   1   7      104.37      108.14     11.53 o 
   6   1   7       30.97       31.55     11.40 o 
   7   1   7       39.02       43.47     13.22 o 
   8   1   7       36.08       40.23     15.29 o 
 -13   2   7        2.31        1.75     10.69 o 
 -12   2   7        3.31        6.61     10.88 o 
 -11   2   7       12.61       23.84     12.05 o 
 -10   2   7       36.17       27.60     10.82 o 
  -9   2   7        1.73       -6.02      6.02 o 
  -8   2   7        0.08        2.79      4.64 o 
  -7   2   7       21.85       15.29      5.36 o 
  -6   2   7       12.57       10.16      5.01 o 
  -5   2   7      249.80      253.33     11.72 o 
  -4   2   7       54.30       55.90      6.74 o 
  -3   2   7        5.15        0.90      3.24 o 
  -2   2   7       17.59       20.91      4.27 o 
  -1   2   7      156.93      171.36     11.66 o 
   0   2   7        0.00       -3.59      6.32 o 
   1   2   7        4.25        1.16      3.96 o 
   2   2   7       37.76       40.79      7.60 o 
   3   2   7       17.26       22.36      6.16 o 
   4   2   7        9.63        9.66      5.31 o 
   5   2   7        0.11       13.15      9.13 o 
   6   2   7      161.20      178.80     24.75 o 
   7   2   7        6.88        6.87     11.47 o 
   8   2   7       13.75        2.98     11.08 o 
 -13   3   7       11.46        5.05     13.02 o 
 -12   3   7        1.27        8.94     11.60 o 
 -11   3   7       22.67       39.39     14.38 o 
 -10   3   7        4.58        5.12      8.29 o 
  -9   3   7      540.76      520.59     29.80 o 
  -8   3   7        3.41        2.88      5.00 o 
  -7   3   7       52.78       47.91      7.76 o 
  -6   3   7      187.99      199.95     12.12 o 
  -5   3   7      367.82      376.82     14.87 o 
  -4   3   7      465.81      475.38     15.53 o 
  -3   3   7      666.53      714.45     17.84 o 
  -2   3   7      122.94      143.43     16.91 o 
  -1   3   7       87.13       62.67     13.44 o 
   0   3   7        0.01       -4.97      5.80 o 
   1   3   7        2.81        1.56      4.82 o 
   2   3   7       73.07       83.22     22.45 o 
   3   3   7       21.83       14.30      6.23 o 
   4   3   7      211.01      216.18     42.40 o 
   5   3   7       80.68      123.93     21.18 o 
   6   3   7      662.64      703.99     43.02 o 
   7   3   7       54.23       26.63     14.12 o 
 -13   4   7      166.99      204.13     29.54 o 
 -12   4   7       16.50       19.95     13.02 o 
 -11   4   7        0.10       -8.29      8.29 o 
 -10   4   7      204.38      235.22     24.42 o 
  -9   4   7      226.76      242.78     15.66 o 
  -8   4   7      320.77      324.90     16.10 o 
  -7   4   7        5.37        1.68      4.87 o 
  -6   4   7       62.03       55.54      7.92 o 
  -5   4   7       17.75       17.57      5.17 o 
  -4   4   7        0.01       -2.85      3.30 o 
  -3   4   7       42.65       32.71      9.98 o 
  -2   4   7       91.57       78.52     14.51 o 
  -1   4   7       60.48       66.22     27.37 o 
   0   4   7       25.22       42.20      8.75 o 
   1   4   7       50.77       52.83      8.87 o 
   2   4   7       28.18       24.69      9.07 o 
   3   4   7        7.27        5.62      5.75 o 
   4   4   7       28.49       53.12     15.48 o 
   5   4   7      143.56      111.62     22.22 o 
   6   4   7        1.80       -2.98     10.30 o 
 -13   5   7      187.53      158.72     26.04 o 
 -12   5   7       37.41       28.24     13.80 o 
 -11   5   7       46.18       37.38     14.51 o 
 -10   5   7        1.41        3.04      9.72 o 
  -9   5   7       13.26       25.14      7.67 o 
  -8   5   7      241.69      227.28     15.17 o 
  -7   5   7        9.18       22.40      6.23 o 
  -6   5   7      142.21      119.20     13.96 o 
  -5   5   7       20.56       14.74     10.79 o 
  -4   5   7      540.17      584.08     31.81 o 
  -3   5   7       38.92       60.90     13.67 o 
  -2   5   7      163.79      172.97     19.95 o 
  -1   5   7       31.41       26.69      7.07 o 
   0   5   7       71.27       66.79     11.40 o 
   1   5   7       20.64       18.93      6.80 o 
   2   5   7        1.55       -2.25      5.96 o 
   3   5   7        8.85       10.56      9.33 o 
   4   5   7        0.78       -8.75      8.75 o 
   5   5   7       25.61       59.08     18.59 o 
 -12   6   7       10.23       15.55     12.89 o 
 -11   6   7       15.42        5.77     10.88 o 
 -10   6   7        0.74        4.05      6.45 o 
  -9   6   7        0.03        5.02      5.79 o 
  -8   6   7       33.98       21.33      6.86 o 
  -7   6   7        0.15        5.15      5.35 o 
  -6   6   7        1.79        5.45      9.43 o 
  -5   6   7        4.57        1.68      6.54 o 
  -4   6   7        2.22       -6.67      6.67 o 
  -3   6   7        5.26        9.65      9.39 o 
  -2   6   7        2.06        0.13      7.39 o 
  -1   6   7       21.21       12.24      6.71 o 
   0   6   7        0.26       -2.52      5.24 o 
   1   6   7      250.04      251.95     18.56 o 
   2   6   7       24.36       17.60      7.96 o 
   3   6   7      133.94      151.65     24.81 o 
   4   6   7       16.21       11.98     12.50 o 
 -12   7   7       15.82       18.40     13.09 o 
 -11   7   7       23.86        7.32     10.69 o 
 -10   7   7       18.51       18.58      7.83 o 
  -9   7   7        0.38       -3.78      5.68 o 
  -8   7   7        1.58        6.22      7.19 o 
  -7   7   7        0.30        4.41     12.89 o 
  -6   7   7        0.68       -0.45      7.90 o 
  -5   7   7       65.04       64.33     15.03 o 
  -4   7   7        9.51        7.26     10.04 o 
  -3   7   7       50.23       60.25     15.09 o 
  -2   7   7       26.53       32.46     12.50 o 
  -1   7   7      135.54      130.53     14.81 o 
   0   7   7        0.16        3.77      6.79 o 
   1   7   7       33.70       22.30      9.04 o 
   2   7   7       49.76       39.84     15.68 o 
   3   7   7        5.41       -2.79     10.56 o 
 -11   8   7       22.62       35.37     10.44 o 
 -10   8   7        0.16       -0.74      7.24 o 
  -9   8   7       11.85       14.81      8.13 o 
  -8   8   7        6.85        3.50      6.71 o 
  -7   8   7        2.22       14.84     10.17 o 
  -6   8   7        1.08       -3.37      7.77 o 
  -5   8   7        0.10        2.79      9.39 o 
  -4   8   7       17.20       -5.44      9.65 o 
  -3   8   7        0.96        1.17      9.98 o 
  -2   8   7        0.89       17.23     11.01 o 
  -1   8   7        2.65       -8.23      8.23 o 
   0   8   7        2.15       -2.46      6.40 o 
   1   8   7        6.42       -2.09      6.68 o 
   2   8   7       26.49        7.84     12.37 o 
 -10   9   7        0.29        3.17      7.64 o 
  -9   9   7        6.51        8.46      7.41 o 
  -8   9   7        2.86       12.76     11.27 o 
  -7   9   7        4.67       11.01     10.62 o 
  -6   9   7        9.80       21.44     12.18 o 
  -5   9   7        8.12        9.52     10.11 o 
  -4   9   7       14.34        8.75     10.37 o 
  -3   9   7        2.03        3.04     11.60 o 
  -2   9   7       16.35       15.03     11.66 o 
  -1   9   7        0.99        8.29     11.34 o 
   0   9   7        2.57        4.71      8.31 o 
  -9  10   7        0.10        4.60     11.92 o 
  -8  10   7        4.77       31.74     13.22 o 
  -7  10   7        1.09       11.08     11.21 o 
  -6  10   7      124.69      195.77     27.73 o 
  -5  10   7       10.73       11.47     11.98 o 
  -4  10   7       32.52       40.36     16.07 o 
  -3  10   7        0.55        5.44     12.31 o 
  -2  10   7        3.56       12.31     13.67 o 
   2 -15   8        0.13       15.16     13.60 o 
   3 -15   8        1.05        9.13     14.96 o 
   4 -15   8       15.93       16.84     15.09 o 
  -1 -14   8        0.64       19.37     10.88 o 
   0 -14   8       30.61       32.26     12.83 o 
   1 -14   8        0.14       -4.38      6.25 o 
   2 -14   8        8.02      -10.49     10.49 o 
   3 -14   8        1.11        9.85     12.31 o 
   4 -14   8        0.28        9.72     12.37 o 
   5 -14   8        1.87        4.66     12.44 o 
   6 -14   8        2.20        9.07     13.60 o 
   7 -14   8        5.33       20.34     15.22 o 
  -3 -13   8        8.68       -0.45      8.75 o 
  -2 -13   8        3.96       -0.91      7.90 o 
  -1 -13   8        0.27       -2.07      6.54 o 
   0 -13   8       12.19       -0.32      8.16 o 
   1 -13   8        0.01       -4.46      4.46 o 
   2 -13   8       13.95       19.63      7.69 o 
   3 -13   8        2.81       -8.68      8.68 o 
   4 -13   8        0.21       -0.58     10.56 o 
   6 -13   8        0.07        7.77     13.09 o 
   7 -13   8       18.84       26.37     13.15 o 
   8 -13   8        0.06      -10.24     10.24 o 
  -5 -12   8        2.51       11.14     10.75 o 
  -4 -12   8        0.00        9.72      8.94 o 
  -3 -12   8        5.41       13.93      9.59 o 
  -2 -12   8        0.16        0.65      6.67 o 
  -1 -12   8       39.29       34.33     11.98 o 
   0 -12   8        4.54        3.30      8.78 o 
   1 -12   8      148.91      129.34     23.97 o 
   2 -12   8        5.36       -2.42      5.65 o 
   3 -12   8        6.19       13.99     10.82 o 
   4 -12   8       49.95       41.91     13.86 o 
   5 -12   8       94.10      145.71     16.05 o 
   6 -12   8       82.79      108.45     14.26 o 
   7 -12   8       45.96       69.74     22.06 o 
   8 -12   8       11.93       10.37     11.21 o 
   9 -12   8        0.37       -1.62     11.14 o 
  -6 -11   8        3.56       -2.72      9.78 o 
  -5 -11   8        5.52        7.58      8.88 o 
  -4 -11   8        1.31        4.73      8.29 o 
  -3 -11   8        4.87       -3.37      6.35 o 
  -2 -11   8        1.78       -0.39      5.70 o 
  -1 -11   8        1.21        1.00      5.34 o 
   0 -11   8       10.60        6.24      5.32 o 
   1 -11   8        0.11       -0.15      4.57 o 
   2 -11   8        5.11        9.79      5.07 o 
   3 -11   8        0.44       -4.00      5.61 o 
   4 -11   8        1.82        0.23      8.23 o 
   5 -11   8        0.28        7.73      6.96 o 
   6 -11   8      147.70      173.90     16.72 o 
   7 -11   8       11.14       19.12      8.01 o 
   8 -11   8        0.62        2.44      6.02 o 
   9 -11   8        1.24        2.69      6.46 o 
  -7 -10   8        0.19       -1.49      9.39 o 
  -6 -10   8       14.86       25.27     11.73 o 
  -5 -10   8        2.89        9.39      9.20 o 
  -4 -10   8       26.35       21.90      9.59 o 
  -3 -10   8       23.37       21.90      9.98 o 
  -2 -10   8       44.17       50.21     12.70 o 
  -1 -10   8       60.07       60.47      7.16 o 
   0 -10   8      621.85      622.45     17.75 o 
   1 -10   8       36.27       26.76      5.58 o 
   2 -10   8     2024.14     1990.52     33.52 o 
   3 -10   8        0.26       -4.01      5.10 o 
   4 -10   8      286.90      347.66     19.11 o 
   5 -10   8       20.27       18.01      7.06 o 
   6 -10   8      437.31      428.65     21.28 o 
   7 -10   8      137.88      125.98     14.25 o 
   8 -10   8       17.71        8.52     10.11 o 
   9 -10   8        1.32        2.71      6.46 o 
  10 -10   8       18.85       14.28      7.90 o 
  -8  -9   8        0.10       -1.68     10.43 o 
  -7  -9   8        0.05        9.91      8.81 o 
  -6  -9   8       18.55       20.02     10.75 o 
  -5  -9   8        1.18        1.55      7.06 o 
  -4  -9   8       21.42       23.32      9.85 o 
  -3  -9   8        0.46        0.71      5.18 o 
  -2  -9   8       30.44       39.03      5.77 o 
  -1  -9   8        0.36        3.45      3.65 o 
   0  -9   8       59.74       64.42     10.80 o 
   1  -9   8       14.68       13.28      4.42 o 
   2  -9   8      229.60      211.63     17.43 o 
   3  -9   8      535.00      504.72     28.70 o 
   4  -9   8       74.56       48.85     11.73 o 
   5  -9   8        1.77        7.58      8.10 o 
   6  -9   8       49.82       44.12     12.96 o 
   7  -9   8      181.02      183.67     13.10 o 
   8  -9   8        6.03       20.58      6.66 o 
   9  -9   8       17.27       12.36      6.80 o 
  10  -9   8        0.00        7.81      6.93 o 
  -9  -8   8        0.56       -7.84      9.59 o 
  -8  -8   8        2.14       18.79     10.62 o 
  -7  -8   8        3.77       10.43      8.36 o 
  -6  -8   8        0.87        0.71      6.87 o 
  -5  -8   8       44.81       41.27     12.05 o 
  -4  -8   8       49.24       41.98     11.53 o 
  -3  -8   8       60.23       51.89     12.44 o 
  -2  -8   8       47.59       47.59      6.09 o 
  -1  -8   8       68.37       80.44      8.98 o 
   0  -8   8       31.97       42.67      7.01 o 
   1  -8   8     1603.26     1601.64     33.37 o 
   2  -8   8      303.70      286.21     17.13 o 
   3  -8   8     4607.87     4390.54     88.62 o 
   4  -8   8       13.50       10.04      7.45 o 
   5  -8   8        0.16        4.34      6.61 o 
   6  -8   8       20.44       26.30     10.56 o 
   7  -8   8        1.16       -6.35      7.13 o 
   8  -8   8        0.50        0.13      8.49 o 
   9  -8   8        1.25        4.93      5.35 o 
 -10  -7   8        0.35        0.84      9.52 o 
  -9  -7   8       11.16        4.66      9.13 o 
  -8  -7   8        0.60        8.94      8.81 o 
  -7  -7   8       55.81       73.07     15.48 o 
  -6  -7   8        0.63        9.85      7.39 o 
  -5  -7   8        6.79       -0.84      5.38 o 
  -4  -7   8       30.87       53.32     12.37 o 
  -3  -7   8      239.67      245.73     12.59 o 
  -2  -7   8       64.55       66.14     24.68 o 
  -1  -7   8       20.94       13.43      7.68 o 
   0  -7   8       92.52      101.94      9.20 o 
   1  -7   8        3.29        0.04      2.88 o 
   2  -7   8       26.24       20.08      5.05 o 
   3  -7   8       14.84       19.05      7.71 o 
   4  -7   8        7.53        7.97      6.54 o 
   5  -7   8      302.42      330.91     23.26 o 
   6  -7   8      128.52      115.83     17.30 o 
   7  -7   8       22.48       51.18     13.47 o 
   8  -7   8        3.24       15.68     10.43 o 
   9  -7   8        4.90       -6.35      8.88 o 
 -10  -6   8        4.11        3.10      6.56 o 
  -9  -6   8       10.56        1.55      7.64 o 
  -8  -6   8        0.03        6.02      7.39 o 
  -7  -6   8        0.36       -1.62      6.48 o 
  -6  -6   8        2.72        6.61      7.45 o 
  -5  -6   8       30.21       40.16     11.08 o 
  -4  -6   8        1.93        1.79      3.17 o 
  -3  -6   8        3.74        4.68      3.41 o 
  -2  -6   8       29.32       23.33      5.28 o 
  -1  -6   8      244.71      245.12     11.73 o 
   0  -6   8        9.90        5.76      3.47 o 
   1  -6   8       17.02       12.68      7.35 o 
   2  -6   8       11.71       13.99      4.23 o 
   3  -6   8       10.96       30.38      9.07 o 
   4  -6   8       36.56       36.47     10.04 o 
   5  -6   8       37.07       26.82      9.72 o 
   6  -6   8        0.00       -0.45      5.83 o 
   7  -6   8        3.50       11.86      8.23 o 
   8  -6   8       23.52       36.99     12.31 o 
 -11  -5   8        0.61       -8.55      8.55 o 
 -10  -5   8        0.38        5.38      8.42 o 
  -9  -5   8        3.88       11.98      8.36 o 
  -8  -5   8        0.00       -0.65      6.22 o 
  -7  -5   8       57.16       36.86     11.34 o 
  -6  -5   8       28.58        6.02      7.90 o 
  -5  -5   8       67.36       52.41     11.73 o 
  -4  -5   8       32.33       28.68      7.68 o 
  -3  -5   8      429.43      454.30     15.09 o 
  -2  -5   8     4391.32     4658.48     55.14 o 
  -1  -5   8      466.40      494.54     15.87 o 
   0  -5   8     4581.93     4841.60     56.71 o 
   1  -5   8        3.77        8.41      3.56 o 
   2  -5   8       11.54       15.69      4.50 o 
   3  -5   8       12.58       13.67      7.06 o 
   4  -5   8        1.11        5.12      5.83 o 
   5  -5   8       28.12       35.28      6.41 o 
   6  -5   8       58.00       46.66      7.71 o 
   7  -5   8       20.36       25.65     10.62 o 
   8  -5   8        8.28       12.96      9.20 o 
 -11  -4   8        0.10       -0.97     10.04 o 
 -10  -4   8        0.00        5.70      8.62 o 
  -9  -4   8        2.05       -5.31      5.31 o 
  -8  -4   8       25.00       14.38      9.00 o 
  -7  -4   8        1.18        5.57      8.10 o 
  -6  -4   8        8.75       -2.07      6.02 o 
  -5  -4   8        0.07       -0.08      3.98 o 
  -4  -4   8      241.83      259.48     11.19 o 
  -3  -4   8        0.07        2.42      3.16 o 
  -2  -4   8      635.58      680.33     17.98 o 
  -1  -4   8      266.00      265.66     11.17 o 
   0  -4   8       88.77       81.85     12.99 o 
   1  -4   8      197.46      192.62      7.18 o 
   2  -4   8      423.92      393.07     13.10 o 
   3  -4   8      428.06      427.88     14.79 o 
   4  -4   8       66.43       77.13     10.56 o 
   5  -4   8       12.41       10.57      4.83 o 
   6  -4   8        0.20        0.97      4.55 o 
   7  -4   8        2.21        5.13      5.42 o 
   8  -4   8        3.31        5.51      7.84 o 
   9  -4   8        5.45       -7.45      7.45 o 
  10  -4   8        2.24       -3.69      9.07 o 
 -12  -3   8        0.20       -5.77      9.85 o 
 -11  -3   8        0.93        8.81      9.98 o 
 -10  -3   8       10.71        6.02      8.23 o 
  -9  -3   8       11.02       14.77      9.46 o 
  -8  -3   8       46.36       51.83     12.70 o 
  -7  -3   8       11.69        8.23      8.49 o 
  -6  -3   8       10.84       12.70      7.84 o 
  -5  -3   8        0.26        4.58      3.54 o 
  -4  -3   8       61.17       54.81      6.58 o 
  -3  -3   8        1.00       -1.40      2.57 o 
  -2  -3   8       98.44       89.91      7.43 o 
  -1  -3   8     1110.78     1060.50     21.71 o 
   0  -3   8      180.48      197.62      9.42 o 
   1  -3   8       32.00       57.83      5.87 o 
   2  -3   8       11.86        6.07      3.69 o 
   3  -3   8       29.91       39.26      6.33 o 
   4  -3   8       19.21       20.90      7.42 o 
   5  -3   8        0.13        0.80      4.07 o 
   6  -3   8        9.22        8.86      5.45 o 
   7  -3   8       69.13       57.44      9.27 o 
   8  -3   8        5.92        7.19      9.13 o 
   9  -3   8        2.48        1.04      8.42 o 
 -12  -2   8        4.46       13.15     10.75 o 
 -11  -2   8        1.46       -1.10      7.45 o 
 -10  -2   8       35.98       30.64     11.60 o 
  -9  -2   8        7.30        5.38      8.16 o 
  -8  -2   8        0.28        1.30      7.13 o 
  -7  -2   8       43.09       22.61      9.91 o 
  -6  -2   8       73.33       72.84      7.50 o 
  -5  -2   8       41.39       50.96      6.52 o 
  -4  -2   8      157.67      132.33      8.88 o 
  -3  -2   8       20.47       27.26      5.08 o 
  -2  -2   8       18.09       21.57      4.43 o 
  -1  -2   8        0.48       -1.27      2.42 o 
   0  -2   8       45.68       51.79      5.52 o 
   1  -2   8       60.88       65.26      4.67 o 
   2  -2   8        0.58       -0.82      3.32 o 
   3  -2   8      177.73      201.89     17.46 o 
   4  -2   8        9.25       13.27      7.09 o 
   5  -2   8        0.43        3.97      4.85 o 
   6  -2   8        0.00       -2.76      4.38 o 
   7  -2   8        0.01        9.98      8.62 o 
   8  -2   8        0.70       -8.10      8.10 o 
   9  -2   8        0.34       -2.85      9.98 o 
 -12  -1   8        0.29        3.30     10.11 o 
 -11  -1   8        7.56       -0.45      8.03 o 
 -10  -1   8       35.75       21.90     11.01 o 
  -9  -1   8      247.24      292.94     25.85 o 
  -8  -1   8       13.69        6.87      7.77 o 
  -7  -1   8        2.00       -6.22      6.22 o 
  -6  -1   8       27.29       25.28     12.41 o 
  -5  -1   8      478.73      473.49     15.58 o 
  -4  -1   8       18.12       15.66      4.34 o 
  -3  -1   8       13.80       17.51      4.34 o 
  -2  -1   8       84.44       85.13     17.39 o 
  -1  -1   8      282.88      264.37      9.77 o 
   0  -1   8      229.19      242.17     11.58 o 
   1  -1   8       53.93       51.21      7.10 o 
   2  -1   8       19.06       21.00      5.52 o 
   3  -1   8        0.55       -5.05      5.05 o 
   4  -1   8      112.50      135.03     11.80 o 
   5  -1   8       25.11       31.44      7.44 o 
   6  -1   8       15.18       14.72      6.41 o 
   7  -1   8       11.23       18.01     10.75 o 
   8  -1   8        4.24       -4.47      8.49 o 
   9  -1   8       17.65       13.09     11.73 o 
 -13   0   8        1.52        6.35     10.04 o 
 -12   0   8       16.38       21.18     12.76 o 
 -11   0   8        6.22        6.54     10.88 o 
 -10   0   8        2.45        8.62      9.00 o 
  -9   0   8      696.77      702.95     35.82 o 
  -8   0   8      228.34      239.18     21.83 o 
  -7   0   8      134.18      140.73     10.24 o 
  -6   0   8        7.06        6.06      4.48 o 
  -5   0   8        0.57        1.27      3.62 o 
  -4   0   8        8.54        5.28      3.93 o 
  -3   0   8        4.32        3.61      3.14 o 
  -2   0   8       26.15       33.45      5.04 o 
  -1   0   8        0.42       -2.33      3.95 o 
   0   0   8       25.69       28.08      6.04 o 
   1   0   8       20.75       19.63      8.07 o 
   2   0   8       64.79       72.21      9.68 o 
   3   0   8        0.00       -3.85      3.85 o 
   4   0   8      232.53      243.59     15.33 o 
   5   0   8        1.26       -1.57      4.78 o 
   6   0   8        1.96       -3.24      7.06 o 
   7   0   8       69.40       85.77     17.75 o 
   8   0   8        8.01       18.72     11.34 o 
 -13   1   8       10.07       16.52     12.96 o 
 -12   1   8        3.41       -0.97      9.07 o 
 -11   1   8       10.17       17.23     11.60 o 
 -10   1   8        6.97       -1.04      7.97 o 
  -9   1   8        4.14        1.23      7.90 o 
  -8   1   8       34.39       32.39     10.75 o 
  -7   1   8       20.76        7.89      5.09 o 
  -6   1   8      130.19      152.07     10.78 o 
  -5   1   8       45.86       51.34      7.36 o 
  -4   1   8      324.88      314.11     12.93 o 
  -3   1   8       70.05       78.95     11.21 o 
  -2   1   8       62.02       62.13     11.14 o 
  -1   1   8       51.24       55.69      7.78 o 
   0   1   8        0.31        2.92      4.04 o 
   1   1   8      202.13      214.02     13.79 o 
   2   1   8      180.51      169.46     12.98 o 
   3   1   8       28.20       33.06      7.78 o 
   4   1   8       54.19       54.83      9.52 o 
   5   1   8      195.59      196.87     15.57 o 
   6   1   8        0.27        4.08      9.39 o 
   7   1   8      507.28      534.97     37.96 o 
 -13   2   8       10.75        7.58     14.58 o 
 -12   2   8      108.98      120.75     23.19 o 
 -11   2   8        5.02       -3.04      8.49 o 
 -10   2   8        0.10        8.62      9.59 o 
  -9   2   8       19.55        7.32      9.26 o 
  -8   2   8        0.33       -1.53      4.72 o 
  -7   2   8       66.80       86.08      9.55 o 
  -6   2   8       72.80       83.44      9.13 o 
  -5   2   8      283.48      294.78     18.69 o 
  -4   2   8       66.66       87.39     14.45 o 
  -3   2   8       16.89        8.67      4.27 o 
  -2   2   8       46.33       60.70     11.60 o 
  -1   2   8        2.55       11.89      5.09 o 
   0   2   8       48.82       55.87      8.82 o 
   1   2   8      117.58      112.38     11.56 o 
   2   2   8       39.33       33.12      7.33 o 
   3   2   8     1054.11     1131.47     31.39 o 
   4   2   8        5.11        3.19      6.02 o 
   5   2   8       99.11      111.94     20.60 o 
   6   2   8       23.43       27.53     13.99 o 
   7   2   8       45.38       42.82     16.58 o 
 -13   3   8       21.78       17.17     15.35 o 
 -12   3   8      424.73      546.57     38.74 o 
 -11   3   8       53.62       80.01     18.59 o 
 -10   3   8        3.23        1.43      8.29 o 
  -9   3   8       20.56       30.06     10.75 o 
  -8   3   8       95.20       90.12     13.54 o 
  -7   3   8       11.41        6.13      5.31 o 
  -6   3   8       37.87       28.93     14.67 o 
  -5   3   8      157.31      154.98     10.92 o 
  -4   3   8        3.45        0.12      3.81 o 
  -3   3   8      157.52      154.44     17.82 o 
  -2   3   8       21.95       10.82      8.68 o 
  -1   3   8      292.40      303.73     16.47 o 
   0   3   8       11.47        0.22      5.25 o 
   1   3   8       37.65       20.66     10.27 o 
   2   3   8      341.65      298.78     19.99 o 
   3   3   8      287.88      300.10     24.46 o 
   4   3   8       22.87       47.23     15.42 o 
   5   3   8       52.37       83.70     20.02 o 
   6   3   8        2.91       -7.51     10.69 o 
 -13   4   8       44.61       46.12     18.85 o 
 -12   4   8        3.10       -9.20      9.20 o 
 -11   4   8        0.78        2.85      9.85 o 
 -10   4   8        0.23       -4.86      7.97 o 
  -9   4   8        2.79       -3.04      5.20 o 
  -8   4   8       12.08        4.31      5.33 o 
  -7   4   8       63.16       85.52     23.71 o 
  -6   4   8       29.56       23.74     14.41 o 
  -5   4   8       11.10        6.34      4.86 o 
  -4   4   8        3.11        5.77      7.84 o 
  -3   4   8      112.79      115.64     17.56 o 
  -2   4   8       32.32       46.25     12.11 o 
  -1   4   8       53.85       65.29      9.87 o 
   0   4   8        0.14        5.73      5.57 o 
   1   4   8        3.24        7.03      6.58 o 
   2   4   8       80.87       74.11     17.46 o 
   3   4   8       24.47       21.04      7.81 o 
   4   4   8        0.57        2.59     10.75 o 
   5   4   8        5.55        4.28     10.69 o 
 -12   5   8        1.68       -9.72      9.72 o 
 -11   5   8       66.66       72.75     16.71 o 
 -10   5   8        0.48       -6.48      8.23 o 
  -9   5   8        0.93       -1.91      5.27 o 
  -8   5   8        0.59       -1.65      4.93 o 
  -7   5   8        1.55        3.90      5.54 o 
  -6   5   8        0.70        1.30      4.73 o 
  -5   5   8        0.17        2.85      7.39 o 
  -4   5   8        2.02        3.04      7.26 o 
  -3   5   8        8.33       18.59     10.11 o 
  -2   5   8       99.75      100.61     18.14 o 
  -1   5   8       10.56       11.29     10.79 o 
   0   5   8       58.03       56.85     10.32 o 
   1   5   8        0.17        0.71      5.75 o 
   2   5   8       73.95       40.77      9.32 o 
   3   5   8        0.48        4.79      9.46 o 
   4   5   8       45.43       41.40     15.16 o 
 -12   6   8        1.38       -2.53     11.21 o 
 -11   6   8        1.15       -5.77      9.33 o 
 -10   6   8       19.80       -1.22      6.59 o 
  -9   6   8        1.43       -2.03      6.02 o 
  -8   6   8        2.60        4.05      5.85 o 
  -7   6   8        3.40        2.07      4.89 o 
  -6   6   8       15.92       22.35     11.14 o 
  -5   6   8        1.69       -0.91      7.13 o 
  -4   6   8       10.94       12.57      9.20 o 
  -3   6   8        2.26        6.67      9.33 o 
  -2   6   8      312.36      227.64     25.27 o 
  -1   6   8      225.11      191.57     16.70 o 
   0   6   8      137.84      115.63     14.20 o 
   1   6   8       33.14       37.20     16.13 o 
   2   6   8       10.58       17.33      7.97 o 
   3   6   8        2.35        9.39     11.66 o 
 -11   7   8        1.95       -2.59     11.47 o 
 -10   7   8       23.66       23.74      9.23 o 
  -9   7   8        5.16       18.88      7.70 o 
  -8   7   8        2.56        8.26      6.38 o 
  -7   7   8        3.48       19.18     11.08 o 
  -6   7   8       12.62        5.44      9.26 o 
  -5   7   8        9.51       28.12     12.05 o 
  -4   7   8       31.70       45.48     14.32 o 
  -3   7   8        1.55       13.41     10.95 o 
  -2   7   8        4.64        8.10      9.13 o 
  -1   7   8        0.81        2.59      8.36 o 
   0   7   8        3.67        6.05     12.05 o 
   1   7   8       22.33       21.96      9.51 o 
   2   7   8        0.75       18.85     14.12 o 
 -11   8   8        2.47        6.80      8.52 o 
 -10   8   8        0.01       -7.15      7.15 o 
  -9   8   8       30.08       43.14     14.51 o 
  -8   8   8        1.87       -0.52     10.11 o 
  -7   8   8       19.94       31.03     12.83 o 
  -6   8   8        1.49        7.32      9.78 o 
  -5   8   8       14.67       31.74     14.19 o 
  -4   8   8        7.73       21.57     13.02 o 
  -3   8   8        7.87       15.87     11.79 o 
  -2   8   8        6.46        6.15     10.69 o 
  -1   8   8       48.84       51.63     15.16 o 
   0   8   8        9.63       18.00      9.28 o 
   1   8   8        0.46       -1.88     13.35 o 
  -9   9   8       10.34       32.59     14.58 o 
  -8   9   8        1.19       16.20     11.53 o 
  -7   9   8       11.21       38.16     14.64 o 
  -6   9   8        4.72        5.90     11.14 o 
  -5   9   8        0.56        1.55     11.73 o 
  -4   9   8       16.19       28.44     13.41 o 
  -3   9   8        0.07        6.48     11.53 o 
  -2   9   8        2.49       -0.32     10.69 o 
  -1   9   8        1.13        1.30     11.08 o 
  -7  10   8       11.27       36.21     16.00 o 
  -6  10   8        2.41       20.47     13.47 o 
  -5  10   8       10.34       28.37     14.96 o 
  -4  10   8        2.21       25.20     15.16 o 
   2 -15   9        0.89      -10.88     10.88 o 
   3 -15   9       38.27       38.42     15.48 o 
  -1 -14   9       21.72       21.96     11.08 o 
   0 -14   9        1.23       12.63      9.98 o 
   1 -14   9       11.14        7.53      7.06 o 
   2 -14   9       17.67       11.14     12.57 o 
   3 -14   9        2.12       10.88     13.02 o 
   4 -14   9        0.03       -7.64     12.37 o 
   5 -14   9        0.21        9.78     14.77 o 
   6 -14   9       13.62        5.18     15.48 o 
  -3 -13   9        5.44        7.58      9.98 o 
  -2 -13   9        5.14       13.09      9.72 o 
  -1 -13   9        0.06       -5.64      7.45 o 
   0 -13   9       31.40       29.73     11.66 o 
   1 -13   9       24.37       17.42     15.00 o 
   2 -13   9       13.72       20.61      8.67 o 
   3 -13   9       26.61        5.44     10.37 o 
   4 -13   9        0.01       -8.23      9.52 o 
   5 -13   9        1.19        3.89     11.21 o 
   6 -13   9        3.74        3.95     12.18 o 
   7 -13   9       56.04       58.56     17.04 o 
  -5 -12   9        1.02        6.15     10.82 o 
  -4 -12   9       12.35       11.40     11.27 o 
  -3 -12   9        1.87        4.66      7.97 o 
  -2 -12   9       38.82       26.11     10.30 o 
  -1 -12   9        8.41        7.77      8.81 o 
   0 -12   9        8.95        2.38      9.17 o 
   1 -12   9        1.39       12.49      6.58 o 
   2 -12   9        7.50       14.26      6.09 o 
   3 -12   9       12.18       18.15      7.86 o 
   4 -12   9        3.23        7.39      6.93 o 
   5 -12   9        0.16        1.67      7.16 o 
   6 -12   9        0.02       11.90      6.98 o 
   7 -12   9        1.77        4.58      6.30 o 
   8 -12   9        3.40        9.57      7.28 o 
  -6 -11   9        6.52        6.54     10.75 o 
  -5 -11   9        1.19       -1.36      9.00 o 
  -4 -11   9       19.22       26.95     11.66 o 
  -3 -11   9       56.99       44.63     13.80 o 
  -2 -11   9       69.78       55.32     13.80 o 
  -1 -11   9      374.95      358.60     18.35 o 
   0 -11   9       37.47       40.80      6.90 o 
   1 -11   9        3.39       -2.70      4.39 o 
   2 -11   9       26.12       21.43      5.85 o 
   3 -11   9      252.94      319.87     19.67 o 
   4 -11   9       33.38       30.05     11.37 o 
   5 -11   9       47.87       51.92     10.62 o 
   6 -11   9        7.78        3.14      6.13 o 
   7 -11   9       33.77       30.13      8.81 o 
   8 -11   9        2.43        1.62      8.71 o 
   9 -11   9        1.59       14.65      8.08 o 
  -7 -10   9        0.20        7.64     10.24 o 
  -6 -10   9        9.47        5.77      8.88 o 
  -5 -10   9        6.83       16.52     10.43 o 
  -4 -10   9       29.36       35.18     11.79 o 
  -3 -10   9       47.17       24.94      9.85 o 
  -2 -10   9        0.00        0.19      7.58 o 
  -1 -10   9      406.44      406.37     14.42 o 
   0 -10   9        0.18       -2.42      5.69 o 
   1 -10   9      326.08      311.07     13.69 o 
   2 -10   9      244.69      265.65     11.86 o 
   3 -10   9      748.22      693.71     24.97 o 
   4 -10   9     1349.21     1375.00     51.57 o 
   5 -10   9      140.21      139.08     11.79 o 
   6 -10   9      102.29      126.32     11.68 o 
   7 -10   9        0.87        1.59      5.07 o 
   8 -10   9        1.23       12.03      6.09 o 
   9 -10   9        0.13       -0.26      6.18 o 
  -8  -9   9        0.00        7.77     10.30 o 
  -7  -9   9        1.66        9.59      9.20 o 
  -6  -9   9        8.32        4.79      8.68 o 
  -5  -9   9        0.13       -0.32      6.87 o 
  -4  -9   9        1.96        1.68      6.41 o 
  -3  -9   9        4.78       -3.24      6.54 o 
  -2  -9   9      337.02      336.43     13.48 o 
  -1  -9   9      164.98      175.33     15.77 o 
   0  -9   9     1975.66     1938.02     38.96 o 
   1  -9   9        0.62       -3.14      3.14 o 
   2  -9   9       15.32       16.77      5.90 o 
   3  -9   9        7.31       12.24      7.84 o 
   4  -9   9       78.56       98.99     17.23 o 
   5  -9   9        6.83        1.94      7.39 o 
   6  -9   9        0.15       10.75      9.07 o 
   7  -9   9        5.79       10.24     10.82 o 
   8  -9   9        0.59        5.12      9.78 o 
   9  -9   9        1.32        1.41      5.30 o 
  -9  -8   9        0.17        9.98      9.85 o 
  -8  -8   9        7.98        3.69      9.33 o 
  -7  -8   9        5.91        9.00      8.68 o 
  -6  -8   9        0.00        4.28      6.48 o 
  -5  -8   9        0.67       -4.41      5.64 o 
  -4  -8   9        0.50       -2.79      6.61 o 
  -3  -8   9       39.25       43.45     10.40 o 
  -2  -8   9       15.97       17.26      5.34 o 
  -1  -8   9       35.42       21.66      7.09 o 
   0  -8   9      466.87      453.80     18.20 o 
   1  -8   9       92.72       83.26     12.21 o 
   2  -8   9      555.98      566.17     28.08 o 
   3  -8   9      307.30      320.28     22.80 o 
   4  -8   9      182.07      188.58     20.60 o 
   5  -8   9        3.05        1.94      6.48 o 
   6  -8   9        0.01        1.17      7.39 o 
   7  -8   9        0.23        1.68      9.07 o 
   8  -8   9        0.41       -0.32      8.29 o 
   9  -8   9        8.71        6.09     10.82 o 
 -10  -7   9        2.91        7.51     10.75 o 
  -9  -7   9        0.22       -3.95      7.64 o 
  -8  -7   9        0.87       10.95      9.65 o 
  -7  -7   9        2.83        0.06      7.00 o 
  -6  -7   9       54.80       43.66     12.24 o 
  -5  -7   9       24.09       24.62     10.69 o 
  -4  -7   9       20.72       33.56     10.30 o 
  -3  -7   9        0.49        2.66      4.11 o 
  -2  -7   9       11.74       14.04      4.73 o 
  -1  -7   9       75.99       71.21      9.75 o 
   0  -7   9        0.01        5.68      4.18 o 
   1  -7   9       34.15       37.24      6.58 o 
   2  -7   9        0.47        1.45      3.11 o 
   3  -7   9       46.86       36.93     10.56 o 
   4  -7   9        2.23       -3.04      4.73 o 
   5  -7   9      112.64      110.52     16.91 o 
   6  -7   9       13.83       26.69     10.49 o 
   7  -7   9        0.47        6.93      7.58 o 
   8  -7   9        0.22        3.82      9.72 o 
   9  -7   9        1.94        8.29     10.88 o 
 -10  -6   9       16.27       12.83     10.24 o 
  -9  -6   9        0.54       12.76     10.75 o 
  -8  -6   9       28.37       12.57      8.10 o 
  -7  -6   9        0.00        1.43      7.00 o 
  -6  -6   9       94.01      106.05     17.30 o 
  -5  -6   9      388.84      415.71     26.82 o 
  -4  -6   9      469.81      494.42     17.10 o 
  -3  -6   9     1241.42     1308.95     28.17 o 
  -2  -6   9       25.34       21.19      8.07 o 
  -1  -6   9       10.14        2.40      3.53 o 
   0  -6   9       19.31       12.68      4.64 o 
   1  -6   9      108.09      105.72      9.36 o 
   2  -6   9        1.79        2.81      5.44 o 
   3  -6   9        5.22        2.46      5.51 o 
   4  -6   9        4.25       -1.10      5.83 o 
   5  -6   9       13.12        7.58      7.77 o 
   6  -6   9        0.03        0.78      6.48 o 
   7  -6   9        0.00       -2.72      6.67 o 
   8  -6   9        0.14       -1.81      8.36 o 
 -11  -5   9        0.78       -4.15      8.03 o 
 -10  -5   9       12.49        1.49      8.36 o 
  -9  -5   9        2.30       -1.04      7.51 o 
  -8  -5   9       44.23       63.29     14.64 o 
  -7  -5   9       59.18       39.71     11.47 o 
  -6  -5   9       96.55       92.06     16.13 o 
  -5  -5   9      574.73      637.07     31.35 o 
  -4  -5   9        3.38        1.47      3.63 o 
  -3  -5   9      872.61      954.40     23.12 o 
  -2  -5   9       58.97       73.48      7.79 o 
  -1  -5   9      249.21      255.23     11.98 o 
   0  -5   9      142.72      125.89      9.50 o 
   1  -5   9        3.63        3.83      3.11 o 
   2  -5   9        4.54        7.71      5.96 o 
   3  -5   9        0.09       -0.32      4.79 o 
   4  -5   9        0.33        1.36      5.64 o 
   5  -5   9        6.17        9.91      8.03 o 
   6  -5   9       44.69       58.95     13.73 o 
   7  -5   9        0.45        3.63      7.58 o 
   8  -5   9       27.74       14.84      9.78 o 
 -11  -4   9        2.52        6.48     10.30 o 
 -10  -4   9        1.81        3.69      9.33 o 
  -9  -4   9        4.02        1.68      7.97 o 
  -8  -4   9        1.17       -1.94      7.64 o 
  -7  -4   9       30.17       44.44     12.89 o 
  -6  -4   9        8.95        7.64      7.64 o 
  -5  -4   9       67.45       71.69     10.01 o 
  -4  -4   9       16.67       10.34      8.00 o 
  -3  -4   9       37.22       30.38      6.41 o 
  -2  -4   9       96.01      108.71      8.77 o 
  -1  -4   9        4.36        0.64      3.06 o 
   0  -4   9       49.17       56.81      6.74 o 
   1  -4   9       46.98       45.46      4.66 o 
   2  -4   9       20.94       16.31      5.57 o 
   3  -4   9       26.34       34.56      6.18 o 
   4  -4   9      387.29      384.21     16.00 o 
   5  -4   9      112.05      104.48     10.51 o 
   6  -4   9       84.12       83.50     10.62 o 
   7  -4   9       26.08       39.14      8.38 o 
 -12  -3   9        1.76       -2.85     10.11 o 
 -11  -3   9        8.88       14.38     11.47 o 
 -10  -3   9       23.53       28.89     11.86 o 
  -9  -3   9        3.66       11.98      9.85 o 
  -8  -3   9       23.32        7.06      8.62 o 
  -7  -3   9        4.74       -1.36      6.80 o 
  -6  -3   9       15.85       23.19      9.91 o 
  -5  -3   9       19.72       18.00      5.09 o 
  -4  -3   9      185.81      175.14     19.40 o 
  -3  -3   9       48.85       51.08     11.30 o 
  -2  -3   9      261.39      265.46     24.49 o 
  -1  -3   9       44.99       54.94      6.49 o 
   0  -3   9     1333.46     1327.11     45.35 o 
   1  -3   9       62.79       58.32      5.10 o 
   2  -3   9      187.99      199.28     11.44 o 
   3  -3   9       33.87       49.60     17.43 o 
   4  -3   9       33.09       32.66      6.84 o 
   5  -3   9        7.75       10.61      5.63 o 
   6  -3   9        4.79        2.02      5.06 o 
   7  -3   9      106.86      109.00     15.19 o 
   8  -3   9       14.96       -6.93      7.90 o 
   9  -3   9        8.56        3.50     10.30 o 
 -12  -2   9        7.57       -6.61      9.07 o 
 -11  -2   9        0.00       12.57     10.30 o 
 -10  -2   9        3.12       -2.07      8.16 o 
  -9  -2   9        1.00        3.76      8.88 o 
  -8  -2   9      378.57      357.60     25.20 o 
  -7  -2   9        5.24       -1.36      7.58 o 
  -6  -2   9      134.83      148.43     10.43 o 
  -5  -2   9        2.49       -1.57      4.41 o 
  -4  -2   9      754.93      749.72     65.49 o 
  -3  -2   9       20.03       24.28      5.32 o 
  -2  -2   9       47.58       46.11      6.15 o 
  -1  -2   9       43.52       65.65     13.83 o 
   0  -2   9       55.42       56.01      7.08 o 
   1  -2   9      749.09      745.27     20.78 o 
   2  -2   9        0.16       -0.46      3.55 o 
   3  -2   9       56.00       52.91      8.27 o 
   4  -2   9        0.95        0.88      8.78 o 
   5  -2   9        0.83       -0.71      4.62 o 
   6  -2   9       41.03       50.67      9.44 o 
   7  -2   9       74.22       61.54     14.58 o 
   8  -2   9       23.35       39.19     14.25 o 
 -12  -1   9      138.41      102.81     21.57 o 
 -11  -1   9       17.78       27.60     12.89 o 
 -10  -1   9       12.83        1.10     10.30 o 
  -9  -1   9       56.72       47.55     13.73 o 
  -8  -1   9      127.53      144.08     19.37 o 
  -7  -1   9        2.54        8.68      7.84 o 
  -6  -1   9       12.03       12.49      5.12 o 
  -5  -1   9       42.36       40.26      6.46 o 
  -4  -1   9       76.34       78.59      8.10 o 
  -3  -1   9      228.30      214.99     15.77 o 
  -2  -1   9       15.18       22.13      4.49 o 
  -1  -1   9       51.71       39.71     10.17 o 
   0  -1   9        0.91       -0.57      3.95 o 
   1  -1   9      211.79      203.91     14.61 o 
   2  -1   9      167.63      184.14     12.72 o 
   3  -1   9      162.39      171.81     13.17 o 
   4  -1   9       14.55        2.94      4.94 o 
   5  -1   9       31.32       26.31      7.27 o 
   6  -1   9       66.42       56.15     10.16 o 
   7  -1   9       36.15       59.47     15.81 o 
   8  -1   9       12.39       16.78     11.53 o 
 -12   0   9       15.63        7.77     12.37 o 
 -11   0   9        9.87       12.76     10.30 o 
 -10   0   9        7.36       14.77      9.59 o 
  -9   0   9       12.88       11.86      9.52 o 
  -8   0   9        3.02        6.74      7.64 o 
  -7   0   9        6.25        1.13      4.53 o 
  -6   0   9        2.26        3.19      4.11 o 
  -5   0   9       26.83       23.64      5.73 o 
  -4   0   9        1.18       -4.28      4.28 o 
  -3   0   9        2.35        3.43      3.82 o 
  -2   0   9       43.30       32.71      8.88 o 
  -1   0   9      590.34      581.29     27.92 o 
   0   0   9       60.18       59.87      8.49 o 
   1   0   9       65.64       82.58      9.91 o 
   2   0   9       59.32       74.35      9.76 o 
   3   0   9       36.94       35.93     17.49 o 
   4   0   9     1297.13     1362.53     34.95 o 
   5   0   9        2.39        8.95      6.30 o 
   6   0   9        0.04        4.41      9.26 o 
   7   0   9       17.96       35.57     13.80 o 
 -12   1   9        0.66       -1.75     10.30 o 
 -11   1   9        5.50        3.17      9.72 o 
 -10   1   9        0.33        8.42      9.13 o 
  -9   1   9       11.98        1.62      8.94 o 
  -8   1   9        4.32       -3.96      8.23 o 
  -7   1   9       73.07       78.40      9.98 o 
  -6   1   9        4.79       11.14      5.29 o 
  -5   1   9       97.05      123.63     10.00 o 
  -4   1   9       96.76      101.82     30.12 o 
  -3   1   9       53.85       87.71     13.67 o 
  -2   1   9        4.81       20.80      7.71 o 
  -1   1   9       41.17       28.48     13.25 o 
   0   1   9       16.89       18.53      6.15 o 
   1   1   9       53.85       50.10      8.81 o 
   2   1   9     1561.89     1425.06     34.61 o 
   3   1   9      322.96      315.70     18.54 o 
   4   1   9     1597.20     1680.98     44.89 o 
   5   1   9      110.37      151.98     23.00 o 
   6   1   9        5.43       35.69     15.09 o 
   7   1   9       11.93       12.83     12.89 o 
 -12   2   9       71.59       88.62     20.86 o 
 -11   2   9       31.54       33.56     14.71 o 
 -10   2   9       51.78       93.35     18.40 o 
  -9   2   9        8.69        3.43      8.68 o 
  -8   2   9        7.81        0.43     13.73 o 
  -7   2   9       15.82       17.55      5.70 o 
  -6   2   9       72.83       91.38      9.70 o 
  -5   2   9        0.67       -2.36      3.84 o 
  -4   2   9      377.23      349.76     23.00 o 
  -3   2   9        1.72       -4.34      4.34 o 
  -2   2   9       69.02       69.12     13.80 o 
  -1   2   9       88.94       80.01     10.18 o 
   0   2   9      419.33      431.63     50.56 o 
   1   2   9       34.04       24.72     17.17 o 
   2   2   9      118.14      116.93     12.91 o 
   3   2   9       91.89       97.00     12.99 o 
   4   2   9       20.75       16.51      7.82 o 
   5   2   9       72.62       95.16     20.86 o 
   6   2   9       17.61        9.91     14.51 o 
 -12   3   9        2.70       -6.41     10.62 o 
 -11   3   9        1.99        2.33     10.49 o 
 -10   3   9        7.62       13.22     11.01 o 
  -9   3   9        1.21        3.63      6.12 o 
  -8   3   9       85.08       82.66     12.73 o 
  -7   3   9        3.16        3.14      4.94 o 
  -6   3   9       60.20       59.32      8.58 o 
  -5   3   9        0.87       -0.13      6.48 o 
  -4   3   9       18.65       25.65      9.91 o 
  -3   3   9      141.48      175.62     20.02 o 
  -2   3   9       27.30       42.50     11.92 o 
  -1   3   9        3.36       10.76      5.56 o 
   0   3   9        6.43        3.28      5.41 o 
   1   3   9       16.79       10.07      6.80 o 
   2   3   9       28.70       29.26      8.02 o 
   3   3   9        9.27        5.00      6.30 o 
   4   3   9        7.72        4.41      9.33 o 
   5   3   9        1.28       -2.01      9.98 o 
 -12   4   9        2.20        0.13     10.95 o 
 -11   4   9        0.16        7.58     11.86 o 
 -10   4   9        1.07        9.72      9.91 o 
  -9   4   9        3.46       -2.60      5.55 o 
  -8   4   9        1.14       14.33      9.13 o 
  -7   4   9        3.34       -0.76      4.61 o 
  -6   4   9        4.39        9.46      8.81 o 
  -5   4   9        0.00        2.59      7.64 o 
  -4   4   9        0.03        8.10      7.64 o 
  -3   4   9        6.40        6.48      8.23 o 
  -2   4   9        9.04        6.09      7.06 o 
  -1   4   9      568.72      520.47     22.69 o 
   0   4   9       57.92       64.52     10.37 o 
   1   4   9      359.35      364.11     49.07 o 
   2   4   9        3.97        0.74      5.95 o 
   3   4   9       37.66       34.60      9.78 o 
   4   4   9        9.07        3.37      9.98 o 
 -12   5   9        2.46        5.05     12.18 o 
 -11   5   9        3.98        0.00      9.39 o 
 -10   5   9        0.06        7.72      7.30 o 
  -9   5   9       22.67       23.77      8.08 o 
  -8   5   9        1.74        2.16      5.54 o 
  -7   5   9       41.71       38.55     13.28 o 
  -6   5   9        2.89       -3.63      7.39 o 
  -5   5   9      474.27      447.00     30.58 o 
  -4   5   9       80.21       50.79     13.73 o 
  -3   5   9      383.11      306.61     27.53 o 
  -2   5   9       18.00       17.49     10.69 o 
  -1   5   9       22.63       28.35      8.16 o 
   0   5   9        0.02       -3.85      6.61 o 
   1   5   9        0.03        4.54      7.32 o 
   2   5   9       45.18       38.19     10.10 o 
   3   5   9        0.09       10.69     12.11 o 
 -11   6   9        2.82        3.04     10.56 o 
 -10   6   9        3.75       16.94      8.47 o 
  -9   6   9        2.27        7.23      6.90 o 
  -8   6   9       40.91       61.74     16.07 o 
  -7   6   9       23.60       41.59     13.67 o 
  -6   6   9       23.87       25.98     12.24 o 
  -5   6   9        0.45        7.51      9.07 o 
  -4   6   9       49.24       36.54     12.76 o 
  -3   6   9        3.40       13.73     10.62 o 
  -2   6   9       14.21       23.58     12.31 o 
  -1   6   9       17.18       32.46     12.76 o 
   0   6   9       56.99       53.56     11.66 o 
   1   6   9        2.96        5.81      7.17 o 
   2   6   9       24.78       50.53     16.52 o 
 -11   7   9        0.15        3.50     12.44 o 
 -10   7   9        0.90       13.19      8.47 o 
  -9   7   9        0.59       -7.26      8.68 o 
  -8   7   9       22.61       37.38     13.80 o 
  -7   7   9        5.55       -2.14      9.20 o 
  -6   7   9      106.69       75.73     18.27 o 
  -5   7   9        4.88       -5.83      7.77 o 
  -4   7   9        5.99        2.66      9.20 o 
  -3   7   9        6.31       -8.55      8.55 o 
  -2   7   9        3.43       -2.01      9.85 o 
  -1   7   9        0.33       11.21     10.11 o 
   0   7   9        2.23        6.80     11.79 o 
   1   7   9        0.54        5.60      8.91 o 
 -10   8   9        3.29       -3.50     10.95 o 
  -9   8   9        2.47       21.77     12.37 o 
  -8   8   9       35.77       53.06     17.30 o 
  -7   8   9        4.86       10.56     11.60 o 
  -6   8   9        8.96       27.47     13.67 o 
  -5   8   9        3.60        9.33     11.73 o 
  -4   8   9        4.26        5.44      9.98 o 
  -3   8   9        2.33       15.16     12.37 o 
  -2   8   9        0.63        9.59     11.14 o 
  -1   8   9        0.79       21.51     12.05 o 
  -8   9   9       64.56       78.71     20.60 o 
  -7   9   9      110.99      128.07     25.14 o 
  -6   9   9        7.24       16.45     13.35 o 
  -5   9   9       32.83       38.48     16.26 o 
  -4   9   9        2.48       -2.79     10.95 o 
  -3   9   9       23.58       59.21     18.59 o 
  -1 -14  10        0.32       -4.73      8.23 o 
   0 -14  10        0.06        9.00      9.78 o 
   1 -14  10       26.15       35.17      9.71 o 
   2 -14  10        1.05        0.58     11.98 o 
   3 -14  10       73.76       99.12     21.70 o 
  -3 -13  10        1.10        3.69      9.07 o 
  -2 -13  10       21.30       46.90     15.09 o 
  -1 -13  10        0.02       -1.36      7.19 o 
   0 -13  10        6.47        4.25      7.35 o 
   1 -13  10        1.94       -0.25      6.62 o 
   2 -13  10        4.53        2.06      5.68 o 
   3 -13  10        0.04       -0.95      6.73 o 
   4 -13  10       42.70       66.37     12.78 o 
   5 -13  10        0.08       -0.82      7.33 o 
   6 -13  10        1.21        0.89      8.33 o 
   7 -13  10        6.02        1.35      7.14 o 
  -5 -12  10        0.09       -1.68      8.55 o 
  -4 -12  10        0.00       -1.94      7.90 o 
  -3 -12  10        5.14       -5.51      6.67 o 
  -2 -12  10      161.51      157.36     23.65 o 
  -1 -12  10        3.24       -0.26      7.84 o 
   0 -12  10       72.68       60.87      8.43 o 
   1 -12  10        0.58       -4.34      4.44 o 
   2 -12  10        8.37        7.00      5.41 o 
   3 -12  10       12.06       39.20      9.68 o 
   4 -12  10       51.28       68.85     12.05 o 
   5 -12  10        2.76        5.67      7.02 o 
   6 -12  10       28.45       37.59      9.62 o 
   7 -12  10       23.38       25.18     13.96 o 
   8 -12  10        3.77        6.09      9.33 o 
  -6 -11  10       35.75       62.06     17.10 o 
  -5 -11  10        8.30        3.43      8.62 o 
  -4 -11  10      259.26      280.57     29.48 o 
  -3 -11  10        8.78       -2.53      7.19 o 
  -2 -11  10      147.87      184.95     23.71 o 
  -1 -11  10        1.91        4.96      4.41 o 
   0 -11  10      736.95      713.75     21.67 o 
   1 -11  10      732.92      738.34     21.15 o 
   2 -11  10      310.55      307.56     15.46 o 
   3 -11  10       37.91       34.52      9.27 o 
   4 -11  10        6.48        2.77      6.45 o 
   5 -11  10       31.23       25.22      8.48 o 
   6 -11  10        0.02       11.25      6.63 o 
   7 -11  10        3.99        2.60      6.67 o 
   8 -11  10        0.10       -0.88      8.71 o 
  -7 -10  10        5.00       24.03     12.18 o 
  -6 -10  10        2.49       18.92     11.53 o 
  -5 -10  10       32.11       52.60     15.03 o 
  -4 -10  10        0.06        0.32      6.80 o 
  -3 -10  10      144.87      167.92     22.48 o 
  -2 -10  10      150.38      149.37     16.65 o 
  -1 -10  10      316.42      319.63     13.50 o 
   0 -10  10      151.91      146.05     13.30 o 
   1 -10  10      909.13      888.92     36.08 o 
   2 -10  10       16.43        9.09      6.61 o 
   3 -10  10        0.82        5.18      6.67 o 
   4 -10  10        1.59        4.73      8.55 o 
   5 -10  10       11.78       22.29     11.21 o 
   6 -10  10        0.43        2.92      9.07 o 
   7 -10  10       11.93       -5.31      8.62 o 
   8 -10  10        0.02        3.23      4.92 o 
   9 -10  10        0.89        9.46      8.88 o 
  -8  -9  10        0.05        2.92      9.59 o 
  -7  -9  10        0.90        3.30      7.90 o 
  -6  -9  10        0.25       -3.17      7.32 o 
  -5  -9  10       10.82       16.45      9.20 o 
  -4  -9  10        9.10       12.57      9.65 o 
  -3  -9  10      441.43      420.37     28.57 o 
  -2  -9  10       16.78       19.01      5.96 o 
  -1  -9  10       71.14       81.72     14.87 o 
   0  -9  10      225.77      245.53     15.36 o 
   1  -9  10       27.72       38.34      7.27 o 
   2  -9  10        2.83        5.87      4.35 o 
   3  -9  10        4.05       14.32      8.23 o 
   4  -9  10        2.61       -0.26      6.87 o 
   5  -9  10       24.87       25.52     11.01 o 
   6  -9  10        5.83        3.82      8.94 o 
   7  -9  10        0.07       -7.45      8.75 o 
   8  -9  10        1.61       -6.02      9.98 o 
   9  -9  10        0.19       12.24     13.80 o 
  -9  -8  10       13.17       17.62     11.47 o 
  -8  -8  10        0.09       11.92     10.04 o 
  -7  -8  10       26.61       37.18     12.57 o 
  -6  -8  10       19.56       18.14      8.88 o 
  -5  -8  10        0.78        1.62      8.03 o 
  -4  -8  10        2.11       -2.59      7.00 o 
  -3  -8  10       75.22       64.07      8.89 o 
  -2  -8  10       17.77       11.72      5.08 o 
  -1  -8  10       18.99       26.52      6.07 o 
   0  -8  10       19.91       11.76      6.28 o 
   1  -8  10       69.28       56.38     13.12 o 
   2  -8  10       28.82       25.15      6.36 o 
   3  -8  10        3.22        4.15      5.83 o 
   4  -8  10        3.52        2.01      6.15 o 
   5  -8  10        6.15        3.11      7.51 o 
   6  -8  10       22.29       -1.68      8.23 o 
   7  -8  10       13.29       -2.66      8.88 o 
   8  -8  10       43.24       29.35     13.93 o 
   9  -8  10        2.37       -9.59      9.59 o 
  -9  -7  10        2.29       -7.45      8.49 o 
  -8  -7  10        0.01       -1.75      6.74 o 
  -7  -7  10        1.93       10.95      8.75 o 
  -6  -7  10       53.27       55.65     14.77 o 
  -5  -7  10       15.49       26.30     10.82 o 
  -4  -7  10      244.52      235.87     23.39 o 
  -3  -7  10        0.08       -1.57      3.61 o 
  -2  -7  10      111.05      120.55     10.65 o 
  -1  -7  10        1.13       -2.31      3.40 o 
   0  -7  10       11.50        3.94      6.28 o 
   1  -7  10        0.04       -2.92      2.92 o 
   2  -7  10      212.87      239.11     14.11 o 
   3  -7  10       14.18       18.14      8.29 o 
   4  -7  10       21.30       11.86      7.97 o 
   5  -7  10        2.97        0.13      7.00 o 
   6  -7  10        4.39        1.75      6.93 o 
   7  -7  10        8.90       17.69     10.62 o 
   8  -7  10        0.13        9.26     10.88 o 
 -10  -6  10        2.28        4.60      9.78 o 
  -9  -6  10       29.48       44.44     13.41 o 
  -8  -6  10       94.25       57.40     15.09 o 
  -7  -6  10       26.90       44.18     13.73 o 
  -6  -6  10      239.61      232.44     23.90 o 
  -5  -6  10       33.08       48.20     13.15 o 
  -4  -6  10      137.76      146.73     11.03 o 
  -3  -6  10       95.10       91.01      9.32 o 
  -2  -6  10       29.12       19.95      5.50 o 
  -1  -6  10       43.15       31.73      6.22 o 
   0  -6  10       21.23       24.19      7.26 o 
   1  -6  10        7.40        7.40      4.01 o 
   2  -6  10        0.78        2.04      3.43 o 
   3  -6  10       22.62       21.31      8.68 o 
   4  -6  10        6.55       -0.19      6.28 o 
   5  -6  10       38.97       54.09     13.41 o 
   6  -6  10        0.68       -0.32      7.58 o 
   7  -6  10        4.42       10.75      9.33 o 
   8  -6  10        0.04       -5.25      8.88 o 
 -11  -5  10        1.58       -8.23      8.62 o 
 -10  -5  10        5.86       11.73      8.88 o 
  -9  -5  10        0.99       -0.19      7.77 o 
  -8  -5  10       15.10        3.37      8.16 o 
  -7  -5  10        5.46        0.65      7.90 o 
  -6  -5  10       82.37       91.47     16.13 o 
  -5  -5  10       27.62       22.03     10.49 o 
  -4  -5  10       35.62       38.11      6.89 o 
  -3  -5  10       25.99       48.60     12.96 o 
  -2  -5  10        3.94       -3.08      3.14 o 
  -1  -5  10       21.63       29.02      5.44 o 
   0  -5  10        1.45        3.22      3.18 o 
   1  -5  10       56.56       64.94      7.82 o 
   2  -5  10       46.41       45.93     10.75 o 
   3  -5  10       81.23       70.09     13.41 o 
   4  -5  10       43.30       42.56     11.98 o 
   5  -5  10       18.35       20.92      9.33 o 
   6  -5  10       37.67       31.55     10.43 o 
   7  -5  10       11.55       17.10     11.60 o 
 -11  -4  10        2.58        2.92     10.11 o 
 -10  -4  10       12.70       12.63      9.72 o 
  -9  -4  10        0.02        3.63      8.68 o 
  -8  -4  10        1.33       -0.32      8.23 o 
  -7  -4  10       86.36       64.85     14.25 o 
  -6  -4  10        1.02        1.30      6.67 o 
  -5  -4  10        3.03        0.12      4.12 o 
  -4  -4  10       36.69       35.81      6.50 o 
  -3  -4  10      211.77      229.41     12.13 o 
  -2  -4  10      110.92       94.97      8.83 o 
  -1  -4  10      182.10      177.49     10.90 o 
   0  -4  10       51.85       54.20      6.93 o 
   1  -4  10      458.89      475.11     26.11 o 
   2  -4  10      122.56      111.04     16.07 o 
   3  -4  10       68.48       69.96     13.80 o 
   4  -4  10        7.35       11.34      7.51 o 
   5  -4  10       19.52       11.01      8.16 o 
   6  -4  10        1.91        8.75      7.58 o 
   7  -4  10        0.05       -2.20      8.23 o 
 -11  -3  10       49.78       26.24     14.19 o 
 -10  -3  10        0.43       -5.83      9.33 o 
  -9  -3  10       14.77       17.82     10.62 o 
  -8  -3  10        8.31       15.61      9.65 o 
  -7  -3  10       18.77       22.54     10.30 o 
  -6  -3  10        0.08        2.66      6.93 o 
  -5  -3  10       73.37       77.51     20.44 o 
  -4  -3  10       14.97       20.36      5.43 o 
  -3  -3  10      334.55      350.08     26.07 o 
  -2  -3  10      171.32      181.86     11.04 o 
  -1  -3  10       82.60       89.38      9.85 o 
   0  -3  10       20.60       16.52      7.39 o 
   1  -3  10       43.80       31.27      6.41 o 
   2  -3  10       17.76       20.46      5.72 o 
   3  -3  10        7.18        5.25      4.70 o 
   4  -3  10      127.03      110.22     11.40 o 
   5  -3  10        5.46       -0.39      4.76 o 
   6  -3  10        1.19        2.06      6.61 o 
   7  -3  10        0.47        4.60      9.13 o 
 -12  -2  10        5.92       22.35     13.41 o 
 -11  -2  10      114.77      124.84     22.74 o 
 -10  -2  10        9.73        5.38     10.30 o 
  -9  -2  10       10.05       15.94     10.49 o 
  -8  -2  10        0.66        7.84      8.29 o 
  -7  -2  10       92.27      103.72     16.13 o 
  -6  -2  10       67.01       71.31     14.28 o 
  -5  -2  10       14.85       15.30      5.19 o 
  -4  -2  10       21.89       22.81      5.71 o 
  -3  -2  10        0.05        0.68      3.87 o 
  -2  -2  10       32.79       38.59      6.03 o 
  -1  -2  10       11.58       18.59      7.51 o 
   0  -2  10      128.38       93.03      9.17 o 
   1  -2  10       61.09       81.09      9.29 o 
   2  -2  10       18.59       20.98      6.57 o 
   3  -2  10      178.77      182.62     13.61 o 
   4  -2  10       74.05       77.80     12.83 o 
   5  -2  10       65.81       67.80     10.21 o 
   6  -2  10       15.44       19.02      7.46 o 
   7  -2  10       25.69       49.69     15.16 o 
   8  -2  10        0.58       -3.30      9.65 o 
 -12  -1  10        9.13        7.71     12.24 o 
 -11  -1  10        3.11        6.93     10.75 o 
 -10  -1  10       10.27       10.17      9.91 o 
  -9  -1  10        9.12       10.49      9.07 o 
  -8  -1  10       15.58        7.90      9.13 o 
  -7  -1  10        3.82        1.89      5.05 o 
  -6  -1  10        8.68        6.38      7.00 o 
  -5  -1  10        1.46       -0.53      3.84 o 
  -4  -1  10       60.72       59.66      7.53 o 
  -3  -1  10        0.90        0.45      3.50 o 
  -2  -1  10      395.45      353.45     22.09 o 
  -1  -1  10      658.82      673.60     31.10 o 
   0  -1  10       44.13       48.03      8.65 o 
   1  -1  10      133.32      139.63     12.16 o 
   2  -1  10        3.20       -4.94      8.00 o 
   3  -1  10      174.18      181.86     14.43 o 
   4  -1  10       32.71       35.92      8.39 o 
   5  -1  10      272.71      290.11     18.75 o 
   6  -1  10        0.18       10.11     10.11 o 
   7  -1  10        0.22       -8.16      8.16 o 
 -12   0  10        0.00       -7.19      9.52 o 
 -11   0  10        7.31        6.35      9.65 o 
 -10   0  10       16.96       30.19     12.24 o 
  -9   0  10       14.71       10.11      8.68 o 
  -8   0  10      131.37      104.43     16.39 o 
  -7   0  10        0.16        2.83      4.23 o 
  -6   0  10        8.64        3.24      4.50 o 
  -5   0  10        3.73        2.16      3.81 o 
  -4   0  10      103.51      102.01     11.79 o 
  -3   0  10       70.00       56.75     11.60 o 
  -2   0  10       11.98        8.29      6.09 o 
  -1   0  10     1947.71     1779.43     52.93 o 
   0   0  10       29.92       27.44      7.24 o 
   1   0  10     5996.61     6189.14    121.43 o 
   2   0  10      243.02      234.00     15.96 o 
   3   0  10       94.67       81.02     11.09 o 
   4   0  10       23.56       25.15      7.95 o 
   5   0  10        0.00        4.58      6.75 o 
   6   0  10       11.36       -2.27      9.00 o 
   7   0  10        0.05        8.03     13.67 o 
 -12   1  10        0.14       10.37     13.02 o 
 -11   1  10        6.15        3.76     10.37 o 
 -10   1  10        0.82       -1.81      9.07 o 
  -9   1  10        0.21       -5.77      7.19 o 
  -8   1  10        0.49       -1.68      4.20 o 
  -7   1  10        1.15        6.54      4.69 o 
  -6   1  10        5.77        8.87      4.99 o 
  -5   1  10        2.46        3.91      4.41 o 
  -4   1  10        1.63        4.41      5.44 o 
  -3   1  10       13.96       10.37      6.61 o 
  -2   1  10        1.04       -0.26      5.18 o 
  -1   1  10     1284.05     1332.37     47.81 o 
   0   1  10      704.40      710.07     63.78 o 
   1   1  10      241.82      229.15     16.28 o 
   2   1  10        2.35       -0.86      4.97 o 
   3   1  10       89.89       81.98     11.69 o 
   4   1  10        0.01       -3.97      5.88 o 
   5   1  10        0.05        2.33     11.53 o 
   6   1  10        9.26       11.60     12.89 o 
 -12   2  10        0.09       10.30     11.73 o 
 -11   2  10       20.17       30.45     14.12 o 
 -10   2  10        0.39       -1.04      9.91 o 
  -9   2  10       62.25       59.28     14.25 o 
  -8   2  10        1.08        1.41      8.16 o 
  -7   2  10      154.82      152.99     14.32 o 
  -6   2  10       22.12       12.47      5.38 o 
  -5   2  10      342.72      374.96     24.94 o 
  -4   2  10       46.72       47.36     12.24 o 
  -3   2  10        4.12        5.57      7.06 o 
  -2   2  10       23.78       35.76     11.21 o 
  -1   2  10        1.96        3.76      6.80 o 
   0   2  10      142.23      147.91     14.42 o 
   1   2  10        5.77        4.94      5.88 o 
   2   2  10       42.01       31.91     15.26 o 
   3   2  10        3.56       -0.85      6.10 o 
   4   2  10        2.15        2.99      6.42 o 
   5   2  10        8.80        5.70     10.62 o 
 -12   3  10        0.65       -2.40     11.53 o 
 -11   3  10        0.16        0.19      9.78 o 
 -10   3  10        0.92       -3.82      9.65 o 
  -9   3  10        3.42        3.90      7.09 o 
  -8   3  10       14.50       24.66      7.16 o 
  -7   3  10        3.23        4.76      5.73 o 
  -6   3  10        0.74        0.97      6.02 o 
  -5   3  10        2.81       -0.39      6.74 o 
  -4   3  10      283.80      213.20     22.74 o 
  -3   3  10        1.24       -5.77      5.77 o 
  -2   3  10      473.14      453.41     29.54 o 
  -1   3  10       28.97       29.61     11.01 o 
   0   3  10       23.14       19.69      7.86 o 
   1   3  10        0.20        5.07      7.32 o 
   2   3  10       37.07       31.99     14.12 o 
   3   3  10       21.48       20.74      9.91 o 
   4   3  10        0.71       -5.38      9.78 o 
 -12   4  10        3.30      -10.04     10.04 o 
 -11   4  10        0.04        8.29     11.98 o 
 -10   4  10        1.29       -2.33      9.78 o 
  -9   4  10        0.18        5.32      6.33 o 
  -8   4  10       54.02       40.85      9.07 o 
  -7   4  10       16.00       29.41     11.01 o 
  -6   4  10       54.87       42.17     12.70 o 
  -5   4  10        7.27        7.58      8.49 o 
  -4   4  10      327.42      276.68     26.56 o 
  -3   4  10      198.43      189.68     22.67 o 
  -2   4  10       56.91       38.61     12.76 o 
  -1   4  10        2.11       -0.52      8.10 o 
   0   4  10        2.14        8.68     10.95 o 
   1   4  10       40.12       51.79     10.62 o 
   2   4  10        0.01        1.62      6.98 o 
   3   4  10       15.90       -7.39      9.07 o 
 -11   5  10        2.69       -6.41     10.62 o 
 -10   5  10        2.14        0.88      7.04 o 
  -9   5  10       14.39       17.50      7.81 o 
  -8   5  10       25.86       26.04     11.92 o 
  -7   5  10       10.85        8.49      9.72 o 
  -6   5  10       31.84       14.06      9.52 o 
  -5   5  10        6.37        9.26      9.52 o 
  -4   5  10        5.27       -0.58      8.16 o 
  -3   5  10      113.91      112.14     20.41 o 
  -2   5  10        0.47       -0.58      7.77 o 
  -1   5  10      330.28      307.97     29.15 o 
   0   5  10        7.79        3.14      6.45 o 
   1   5  10       50.95       21.93     22.35 o 
   2   5  10        3.92        9.50      8.14 o 
 -11   6  10        3.87       -8.42     11.14 o 
 -10   6  10        0.69       -6.75      6.90 o 
  -9   6  10        4.60       16.52     11.08 o 
  -8   6  10        0.01       14.12     11.53 o 
  -7   6  10       33.35       33.30     14.32 o 
  -6   6  10        2.57       10.75     10.49 o 
  -5   6  10       89.90      141.29     23.58 o 
  -4   6  10        0.00       -0.65      9.20 o 
  -3   6  10      107.66       80.78     18.20 o 
  -2   6  10        0.45        9.59     10.11 o 
  -1   6  10        6.36        8.49     10.30 o 
   0   6  10        1.46        8.42      7.60 o 
   1   6  10        3.01        3.02      7.46 o 
 -10   7  10        3.84        4.92     11.53 o 
  -9   7  10       40.86       66.27     18.33 o 
  -8   7  10        2.87        1.81     11.27 o 
  -7   7  10        0.01        5.83     10.62 o 
  -6   7  10        0.03       11.34     10.75 o 
  -5   7  10        0.03        6.15     11.73 o 
  -4   7  10        6.21        0.45     10.11 o 
  -3   7  10        0.29       -6.02      9.07 o 
  -2   7  10        0.01       15.09     11.47 o 
  -1   7  10        0.39       18.20     12.24 o 
  -8   8  10        9.12       16.65     14.45 o 
  -7   8  10        2.34       10.11     13.28 o 
  -6   8  10        2.66       -0.39     11.60 o 
  -5   8  10        1.39       -1.68     11.14 o 
  -4   8  10        6.34        3.30     11.21 o 
  -3   8  10        0.20       -6.67     10.11 o 
  -1 -14  11        0.11       -7.51      9.07 o 
   0 -14  11       16.66       -1.81     10.43 o 
   1 -14  11       42.82       77.21     14.06 o 
   2 -14  11       10.02        1.15      7.36 o 
   3 -14  11       26.09       48.59     16.33 o 
   4 -14  11        2.21        5.66      9.24 o 
   5 -14  11        0.79       15.77     10.33 o 
  -3 -13  11       75.42       66.34     17.36 o 
  -2 -13  11       13.51       10.04     10.17 o 
  -1 -13  11       27.41        8.68     10.24 o 
   0 -13  11        5.03       10.26      7.42 o 
   1 -13  11       90.11       97.87     10.91 o 
   2 -13  11        0.27       -5.12      5.12 o 
   3 -13  11       12.98       30.04      9.74 o 
   4 -13  11       37.65       24.75      9.65 o 
   5 -13  11        8.37       16.98      9.25 o 
   6 -13  11        0.00        9.26      7.96 o 
  -5 -12  11        9.72       34.85     13.86 o 
  -4 -12  11       14.52       19.69     12.24 o 
  -3 -12  11        1.90        8.16      8.68 o 
  -2 -12  11       45.94       69.06     16.97 o 
  -1 -12  11        5.59        9.26      9.39 o 
   0 -12  11       14.77       11.91      5.65 o 
   1 -12  11      108.82       99.30     10.56 o 
   2 -12  11      187.64      168.90     13.51 o 
   3 -12  11        3.85       -0.37      6.45 o 
   4 -12  11        1.19        5.16      7.39 o 
   5 -12  11        0.26        8.32      7.33 o 
   6 -12  11        3.34        7.46      8.97 o 
   7 -12  11        0.22        0.49      9.65 o 
  -6 -11  11        6.42        4.21     10.49 o 
  -5 -11  11       86.33       79.94     18.33 o 
  -4 -11  11      117.04      123.86     21.38 o 
  -3 -11  11      268.84      293.27     30.12 o 
  -2 -11  11      880.10      885.96     44.18 o 
  -1 -11  11       71.09       73.05      8.62 o 
   0 -11  11        4.16       10.60      5.18 o 
   1 -11  11       13.62       23.79     10.84 o 
   2 -11  11      109.82      122.08     13.69 o 
   3 -11  11        5.06       11.73      9.20 o 
   4 -11  11       63.72       63.94     15.68 o 
   5 -11  11        1.33       -2.59      8.94 o 
   6 -11  11        0.94       -7.84      8.75 o 
   7 -11  11        0.85        3.09      4.93 o 
  -7 -10  11        0.80        7.84     11.34 o 
  -6 -10  11       77.46       91.47     19.89 o 
  -5 -10  11       20.01       16.45     10.49 o 
  -4 -10  11       34.34       16.91     12.18 o 
  -3 -10  11        7.95        1.23      7.90 o 
  -2 -10  11       25.81       27.07      9.56 o 
  -1 -10  11       25.35       27.65      7.24 o 
   0 -10  11      185.70      204.98     15.46 o 
   1 -10  11       39.48       45.30     16.39 o 
   2 -10  11        7.06        5.94      5.31 o 
   3 -10  11        2.45        3.24      6.80 o 
   4 -10  11        3.09       -0.13      7.26 o 
   5 -10  11       15.11        8.55     10.43 o 
   6 -10  11        0.01       -7.77      7.77 o 
   7 -10  11       12.69       10.75     11.92 o 
   8 -10  11        0.52       -3.04     11.47 o 
  -8  -9  11        4.48       -5.25      8.88 o 
  -7  -9  11       17.49       10.75     10.17 o 
  -6  -9  11       42.42       50.72     15.42 o 
  -5  -9  11        1.49        3.89      9.26 o 
  -4  -9  11        0.06        0.26      8.36 o 
  -3  -9  11       69.58       71.65     15.29 o 
  -2  -9  11       23.60       20.61      6.35 o 
  -1  -9  11        0.49        2.61      4.21 o 
   0  -9  11        1.99       -1.67      3.81 o 
   1  -9  11       13.02       33.64     11.05 o 
   2  -9  11        0.73        4.35      4.33 o 
   3  -9  11       17.90       23.65     10.11 o 
   4  -9  11        9.49       -2.40      5.90 o 
   5  -9  11       63.42       75.15     16.71 o 
   6  -9  11       10.93       26.37     13.02 o 
   7  -9  11        0.46        4.60     10.49 o 
   8  -9  11        0.31        1.36     10.69 o 
  -9  -8  11        6.49       13.99     10.69 o 
  -8  -8  11       24.19       20.34     11.79 o 
  -7  -8  11       46.02       34.85     13.47 o 
  -6  -8  11       54.77       91.67     18.92 o 
  -5  -8  11      174.70      204.26     24.68 o 
  -4  -8  11        1.22       10.30      8.81 o 
  -3  -8  11        1.70        8.43      4.67 o 
  -2  -8  11        1.81        0.20      3.88 o 
  -1  -8  11      111.59      127.28     11.92 o 
   0  -8  11       19.63       24.21      6.44 o 
   1  -8  11       52.31       40.82      7.19 o 
   2  -8  11        0.00       -0.81      3.77 o 
   3  -8  11        1.44       -1.75      5.44 o 
   4  -8  11        2.95        5.44      7.64 o 
   5  -8  11        7.85       -0.26      7.71 o 
   6  -8  11        3.24       -1.17      7.58 o 
   7  -8  11        0.17       -4.21      9.07 o 
   8  -8  11        1.27       -4.02     10.11 o 
  -9  -7  11       32.71       24.42     12.83 o 
  -8  -7  11        1.01        2.33      8.62 o 
  -7  -7  11      161.54      206.85     25.91 o 
  -6  -7  11       26.66       30.51     12.57 o 
  -5  -7  11       19.54        9.26      9.46 o 
  -4  -7  11       26.77       24.03     10.69 o 
  -3  -7  11       39.84       27.62      7.35 o 
  -2  -7  11       29.39       16.55      9.62 o 
  -1  -7  11        9.28       14.38      5.08 o 
   0  -7  11       52.76       64.12      8.61 o 
   1  -7  11        7.24        2.15      5.73 o 
   2  -7  11        0.99       -2.66      3.30 o 
   3  -7  11        5.81        0.91      6.15 o 
   4  -7  11      145.26      116.93     19.18 o 
   5  -7  11        0.16        1.88      8.16 o 
   6  -7  11       11.88       12.76      8.81 o 
   7  -7  11        2.14        7.45     10.04 o 
   8  -7  11        0.82        6.22     10.11 o 
 -10  -6  11        1.02       23.52     12.76 o 
  -9  -6  11        6.63       -8.29      8.36 o 
  -8  -6  11        4.60        5.83      8.68 o 
  -7  -6  11        0.53        2.66      7.84 o 
  -6  -6  11        3.61       -4.08      7.51 o 
  -5  -6  11        3.57       -3.89      6.80 o 
  -4  -6  11        7.95        8.29      4.89 o 
  -3  -6  11        7.75        6.39      6.70 o 
  -2  -6  11        6.73        5.89      4.39 o 
  -1  -6  11        0.29        3.49      3.73 o 
   0  -6  11      131.55      157.90     11.70 o 
   1  -6  11        0.01        1.65      4.66 o 
   2  -6  11       61.52       42.24     11.08 o 
   3  -6  11        2.11        5.05      5.44 o 
   4  -6  11       23.74       16.45      9.39 o 
   5  -6  11        2.55       -5.83      5.83 o 
   6  -6  11        2.66        6.80      9.91 o 
   7  -6  11        0.02       13.54      9.52 o 
   8  -6  11        0.80       -9.00      9.00 o 
 -10  -5  11        6.50        3.95     11.98 o 
  -9  -5  11        0.63        6.61      9.91 o 
  -8  -5  11        3.87        2.59      8.42 o 
  -7  -5  11        0.02       12.89      9.00 o 
  -6  -5  11        0.00       -3.50      7.32 o 
  -5  -5  11       28.21       31.35     10.88 o 
  -4  -5  11       86.75       91.88      9.84 o 
  -3  -5  11       25.59       31.03      6.60 o 
  -2  -5  11       14.45       17.16      5.70 o 
  -1  -5  11       99.25       91.81      9.33 o 
   0  -5  11      103.35      114.30      9.91 o 
   1  -5  11        1.23       -1.75      5.05 o 
   2  -5  11       12.35        7.32      7.19 o 
   3  -5  11       21.06       19.11      8.42 o 
   4  -5  11       75.36       81.82     15.81 o 
   5  -5  11      445.82      416.29     29.61 o 
   6  -5  11        1.61        2.72      9.33 o 
   7  -5  11       12.57        6.09     10.62 o 
 -11  -4  11        0.10        0.97     11.66 o 
 -10  -4  11       26.81       30.77     13.09 o 
  -9  -4  11        0.02       -1.04      9.13 o 
  -8  -4  11        0.25        0.65      7.51 o 
  -7  -4  11        1.25        2.46      7.51 o 
  -6  -4  11       17.55       27.08     11.08 o 
  -5  -4  11        2.57        5.36      4.27 o 
  -4  -4  11       80.00       92.06     12.92 o 
  -3  -4  11       52.14       63.59      8.43 o 
  -2  -4  11        0.04       -1.44      3.07 o 
  -1  -4  11      117.13       98.13      8.95 o 
   0  -4  11        3.37        8.42      5.90 o 
   1  -4  11       78.01       73.66     13.99 o 
   2  -4  11       23.50       31.29     10.82 o 
   3  -4  11        9.71       -0.32      6.87 o 
   4  -4  11       21.35       22.93     10.56 o 
   5  -4  11      170.04      133.90     20.34 o 
   6  -4  11        1.16       -5.64      8.42 o 
   7  -4  11        0.59       -2.33      9.07 o 
 -11  -3  11       12.18        9.98     12.70 o 
 -10  -3  11        1.11       -7.90      7.90 o 
  -9  -3  11        3.93       -0.26     10.75 o 
  -8  -3  11        1.36       -6.93      6.93 o 
  -7  -3  11        4.62        5.12      8.36 o 
  -6  -3  11        1.00        0.49      4.52 o 
  -5  -3  11       67.27       73.84      9.01 o 
  -4  -3  11        0.99        5.18      4.17 o 
  -3  -3  11        5.49        8.14      4.25 o 
  -2  -3  11        1.63       -0.57      3.41 o 
  -1  -3  11       15.67        9.52      6.54 o 
   0  -3  11        0.02        4.60      5.18 o 
   1  -3  11        0.19       -4.01      4.01 o 
   2  -3  11       61.72       52.26      8.25 o 
   3  -3  11       22.45       25.07      9.36 o 
   4  -3  11        5.20        2.72      7.45 o 
   5  -3  11        0.63       -5.83      6.61 o 
   6  -3  11        6.94        7.32      9.91 o 
 -12  -2  11        5.63        8.36     11.53 o 
 -11  -2  11       15.58       15.35     11.53 o 
 -10  -2  11        8.61        5.70     10.30 o 
  -9  -2  11        2.59        7.51      9.33 o 
  -8  -2  11        2.29        2.33      7.97 o 
  -7  -2  11       14.84       12.24      8.75 o 
  -6  -2  11        0.68       -3.34      4.30 o 
  -5  -2  11      407.95      424.47     16.77 o 
  -4  -2  11      296.21      306.01     14.26 o 
  -3  -2  11      734.10      764.78     21.44 o 
  -2  -2  11       60.09       48.13     10.95 o 
  -1  -2  11       66.44       69.51     14.12 o 
   0  -2  11      649.43      641.02     32.71 o 
   1  -2  11      311.77      341.86     16.51 o 
   2  -2  11     1223.97     1168.38     30.83 o 
   3  -2  11        3.59        5.82      5.44 o 
   4  -2  11        7.63       14.34      6.68 o 
   5  -2  11        2.83       -4.20      5.84 o 
   6  -2  11        0.39        0.04      6.42 o 
   7  -2  11        0.01       -9.59      9.59 o 
 -12  -1  11        1.27        6.02     11.86 o 
 -11  -1  11        5.66       -8.75      8.75 o 
 -10  -1  11        5.77       -5.51      8.03 o 
  -9  -1  11        0.49       -5.83      7.13 o 
  -8  -1  11        0.97       -0.97      7.39 o 
  -7  -1  11       50.32       46.78     27.08 o 
  -6  -1  11       27.99       23.03      5.90 o 
  -5  -1  11       16.33       16.43      7.81 o 
  -4  -1  11        0.33       -2.26      3.68 o 
  -3  -1  11       21.10       21.51      8.23 o 
  -2  -1  11     1578.29     1594.55     50.79 o 
  -1  -1  11       15.01        7.19      7.00 o 
   0  -1  11      272.18      246.31     26.92 o 
   1  -1  11       34.78       47.74     19.11 o 
   2  -1  11      656.45      632.39     23.81 o 
   3  -1  11        3.67        7.01      5.80 o 
   4  -1  11        3.02       -0.51      6.41 o 
   5  -1  11        0.02        1.06      5.96 o 
   6  -1  11        1.89        7.06     11.27 o 
 -12   0  11        1.38        9.85     12.31 o 
 -11   0  11        7.23       -8.55      9.65 o 
 -10   0  11        7.50       18.20     12.11 o 
  -9   0  11        0.17       -0.26      8.68 o 
  -8   0  11       62.65       42.89     12.76 o 
  -7   0  11        3.20        7.53      5.05 o 
  -6   0  11        7.18        6.47      4.45 o 
  -5   0  11        2.51       -2.00      4.08 o 
  -4   0  11     1385.99     1385.49     46.71 o 
  -3   0  11      544.47      516.57     29.09 o 
  -2   0  11     2351.29     2256.88     62.58 o 
  -1   0  11      114.98      133.97     18.59 o 
   0   0  11        1.60       -5.05      5.21 o 
   1   0  11        0.00        5.30      5.83 o 
   2   0  11       46.27       36.71      8.91 o 
   3   0  11       82.66       78.84     11.77 o 
   4   0  11        0.01       -2.48      6.31 o 
   5   0  11       10.02        4.08      7.10 o 
   6   0  11        0.64       -4.34     11.47 o 
 -12   1  11        0.69        5.96     12.96 o 
 -11   1  11        0.00       -7.84      9.00 o 
 -10   1  11        4.62       13.09     11.27 o 
  -9   1  11        0.01       -5.18      7.97 o 
  -8   1  11       89.32       88.89     10.53 o 
  -7   1  11        2.99       10.23      6.96 o 
  -6   1  11        2.97        3.40      4.51 o 
  -5   1  11       52.03       55.39     12.37 o 
  -4   1  11       48.43       34.01     10.37 o 
  -3   1  11      126.45      124.38     17.62 o 
  -2   1  11        9.28       -0.65      6.22 o 
  -1   1  11      175.97      169.21     20.80 o 
   0   1  11       59.58       66.40     10.48 o 
   1   1  11       10.32        0.65     10.30 o 
   2   1  11        0.44        4.13      6.21 o 
   3   1  11        0.69        2.98      6.83 o 
   4   1  11        6.64       15.16      8.13 o 
   5   1  11        1.18      -10.37     10.37 o 
 -12   2  11        0.20      -10.24     11.34 o 
 -11   2  11        2.94        6.15     12.24 o 
 -10   2  11        0.00        6.54     10.11 o 
  -9   2  11        2.07        5.96      9.91 o 
  -8   2  11        3.43        3.10      5.41 o 
  -7   2  11        1.02        1.82      4.93 o 
  -6   2  11        5.96       11.14      8.03 o 
  -5   2  11       49.33       42.11     11.34 o 
  -4   2  11        1.40       -0.84      6.35 o 
  -3   2  11       88.78       59.66     13.54 o 
  -2   2  11        0.14        1.30      7.84 o 
  -1   2  11      134.44      130.86     19.89 o 
   0   2  11        1.15        8.02      6.03 o 
   1   2  11        2.53        1.49      6.09 o 
   2   2  11       26.50       13.90      7.58 o 
   3   2  11       14.18        9.93     20.92 o 
   4   2  11        0.04        0.32     11.01 o 
 -12   3  11        0.00       -4.60     10.88 o 
 -11   3  11        5.26        8.49     12.63 o 
 -10   3  11        4.46        1.62     10.17 o 
  -9   3  11       19.71       14.55     12.11 o 
  -8   3  11        1.30        5.28      5.63 o 
  -7   3  11      573.19      490.34     30.64 o 
  -6   3  11      123.23      100.80     17.36 o 
  -5   3  11      404.87      301.69     27.01 o 
  -4   3  11       47.05       40.16     12.05 o 
  -3   3  11        3.37        1.68      7.19 o 
  -2   3  11        0.40       -2.98      6.93 o 
  -1   3  11        3.16       -6.93      6.93 o 
   0   3  11        7.99        7.57      9.85 o 
   1   3  11        0.02        4.52      6.71 o 
   2   3  11        0.25        6.98      7.22 o 
   3   3  11        1.35        6.02      8.43 o 
 -11   4  11       13.80       10.56     13.28 o 
 -10   4  11       14.36       -5.51     10.30 o 
  -9   4  11       36.91       46.90     13.67 o 
  -8   4  11        3.52       11.01      9.20 o 
  -7   4  11       15.86       14.64      9.65 o 
  -6   4  11       24.28       20.60     11.79 o 
  -5   4  11        0.35       -4.79      7.39 o 
  -4   4  11      163.21      188.71     24.29 o 
  -3   4  11        0.01        6.93      8.81 o 
  -2   4  11       55.45       69.71     16.58 o 
  -1   4  11        6.87        1.68      9.78 o 
   0   4  11       18.43       21.61     10.27 o 
   1   4  11        2.61        1.60      7.47 o 
   2   4  11        5.70       15.08      9.13 o 
 -11   5  11        1.47        4.79     13.41 o 
 -10   5  11        0.15       -0.32     10.69 o 
  -9   5  11        0.68       -9.33      9.33 o 
  -8   5  11       11.61       24.36     12.50 o 
  -7   5  11        0.08       -1.04      8.81 o 
  -6   5  11      127.63      108.38     20.80 o 
  -5   5  11        0.89       -3.82      7.32 o 
  -4   5  11       28.09       32.97     12.11 o 
  -3   5  11        2.67       14.25     10.82 o 
  -2   5  11        0.03        0.00      8.36 o 
  -1   5  11        0.51       -5.25      9.07 o 
   0   5  11        0.24        7.30      6.90 o 
   1   5  11        2.17        0.04      7.92 o 
 -10   6  11        0.41       12.89     12.89 o 
  -9   6  11        5.42        8.10     11.53 o 
  -8   6  11        2.08        6.09     10.04 o 
  -7   6  11        0.72       12.24     10.30 o 
  -6   6  11        1.32       -2.92     10.43 o 
  -5   6  11        0.12       -2.66      8.62 o 
  -4   6  11       26.53       33.56     13.09 o 
  -3   6  11        2.36       19.37     12.05 o 
  -2   6  11        1.54       15.42     11.73 o 
  -1   6  11        2.13        8.94     11.40 o 
  -8   7  11        2.12       18.33     13.60 o 
  -7   7  11       29.39        9.52     13.41 o 
  -6   7  11        0.28       -0.13     10.69 o 
  -5   7  11       20.92       12.50     11.08 o 
  -4   7  11        2.99       10.88     11.34 o 
  -3   7  11        9.90        7.71     11.92 o 
   0 -14  12        0.22       -2.72     10.43 o 
   1 -14  12       27.39       38.74      9.18 o 
   2 -14  12        0.32       -4.86      7.99 o 
   3 -14  12        1.00       -7.42      7.42 o 
  -3 -13  12        1.00       -0.52      9.85 o 
  -2 -13  12      220.90      253.69     30.84 o 
  -1 -13  12      125.09      143.69     23.84 o 
   0 -13  12       21.96       27.08      7.19 o 
   1 -13  12        5.94        6.36      5.75 o 
   2 -13  12        0.60        3.76      5.85 o 
   3 -13  12        0.04        6.68      7.64 o 
   4 -13  12        1.42        0.61      7.42 o 
   5 -13  12       26.91        3.66      8.56 o 
  -4 -12  12        0.07       20.60     14.51 o 
  -3 -12  12        6.31        8.55     10.69 o 
  -2 -12  12        3.41        6.15      9.65 o 
  -1 -12  12      199.08      202.90     26.63 o 
   0 -12  12        0.40        1.04      5.08 o 
   1 -12  12       14.37       17.47      6.17 o 
   2 -12  12        0.26       -0.49      3.89 o 
   3 -12  12        2.12       11.35      5.59 o 
   4 -12  12        2.04        2.06      4.95 o 
   5 -12  12        1.65       -4.52      4.97 o 
   6 -12  12        1.15       10.84      6.44 o 
  -6 -11  12       17.78       16.71     12.44 o 
  -5 -11  12       87.33       63.68     17.75 o 
  -4 -11  12       29.08       16.84     12.05 o 
  -3 -11  12       83.69      125.74     22.54 o 
  -2 -11  12       49.95       56.30     15.09 o 
  -1 -11  12       68.66       72.83      9.01 o 
   0 -11  12        0.08        0.76      6.35 o 
   1 -11  12      100.93      142.54     14.51 o 
   2 -11  12       16.60       21.01     12.34 o 
   3 -11  12       11.99       14.64      9.39 o 
   4 -11  12        3.01       -0.84      7.64 o 
   5 -11  12        0.09        0.91     10.43 o 
   6 -11  12       17.04       15.81     12.63 o 
   7 -11  12        0.09        4.08     12.31 o 
  -7 -10  12        0.05       15.61     13.02 o 
  -6 -10  12       21.09       16.26     13.15 o 
  -5 -10  12       11.04       12.83     11.86 o 
  -4 -10  12        1.27        7.64     10.82 o 
  -3 -10  12       13.98        5.90      8.88 o 
  -2 -10  12       21.20       35.87      8.45 o 
  -1 -10  12        2.00        2.10      4.93 o 
   0 -10  12        0.11       -2.00      4.14 o 
   1 -10  12        0.04        6.06      5.31 o 
   2 -10  12        0.20        0.13      5.86 o 
   3 -10  12        5.83       12.57      8.23 o 
   4 -10  12       13.49       16.78      9.85 o 
   5 -10  12        0.00        4.79      9.59 o 
   6 -10  12        2.95        6.15     10.69 o 
   7 -10  12        0.10        2.98     10.69 o 
  -8  -9  12       19.59        8.94     12.70 o 
  -7  -9  12        0.36        7.71     12.57 o 
  -6  -9  12       19.94       16.78     11.47 o 
  -5  -9  12        0.32       -4.53      8.10 o 
  -4  -9  12       46.27       61.54     16.65 o 
  -3  -9  12        2.51        4.60      8.62 o 
  -2  -9  12        1.02        8.92      5.17 o 
  -1  -9  12        2.50        8.25      4.79 o 
   0  -9  12        0.80        3.60      4.44 o 
   1  -9  12        6.72        3.15      4.40 o 
   2  -9  12       33.22       40.95      7.88 o 
   3  -9  12        1.67       -1.75      6.28 o 
   4  -9  12        0.98       -1.88      7.13 o 
   5  -9  12       21.00       14.64     10.49 o 
   6  -9  12        0.55       -1.88      8.94 o 
   7  -9  12        7.92       10.62     11.14 o 
  -8  -8  12       25.83       44.96     16.84 o 
  -7  -8  12        4.89       14.12     11.86 o 
  -6  -8  12       10.48        9.26     11.08 o 
  -5  -8  12       11.26       24.88     11.66 o 
  -4  -8  12        4.00        0.58      7.45 o 
  -3  -8  12       22.81       22.46      6.60 o 
  -2  -8  12       10.70       10.48      5.36 o 
  -1  -8  12        0.62        2.96      4.15 o 
   0  -8  12       36.83       42.72      7.97 o 
   1  -8  12      144.60      158.15     13.41 o 
   2  -8  12       12.25       11.59      5.39 o 
   3  -8  12       80.80       98.73     17.75 o 
   4  -8  12        0.38        5.44      8.03 o 
   5  -8  12       15.37       18.20      9.78 o 
   6  -8  12        0.82       -0.97      8.03 o 
   7  -8  12        4.54        6.09     10.75 o 
  -9  -7  12        2.20       13.73     12.37 o 
  -8  -7  12        4.87       16.33     13.02 o 
  -7  -7  12       43.89       38.48     14.77 o 
  -6  -7  12        0.77        0.45      8.62 o 
  -5  -7  12        5.82        0.65      8.10 o 
  -4  -7  12        1.03        1.36      7.19 o 
  -3  -7  12       37.86       41.02      7.46 o 
  -2  -7  12        0.94        2.09      3.99 o 
  -1  -7  12      187.79      171.56     13.33 o 
   0  -7  12        7.73        2.78      4.22 o 
   1  -7  12      585.80      525.50     20.17 o 
   2  -7  12       26.91       38.67     11.66 o 
   3  -7  12      144.69      117.32     19.56 o 
   4  -7  12       14.94       12.50      9.33 o 
   5  -7  12        8.13       -1.23      8.55 o 
   6  -7  12       18.02       19.50     11.60 o 
   7  -7  12        2.78        5.12     10.49 o 
 -10  -6  12        0.68       -2.92     10.49 o 
  -9  -6  12        0.28        2.20      9.26 o 
  -8  -6  12        1.51       -4.66      8.88 o 
  -7  -6  12       38.40       40.42     14.06 o 
  -6  -6  12        1.47       14.32      9.72 o 
  -5  -6  12       41.42       27.86     11.01 o 
  -4  -6  12       19.99       21.18      6.17 o 
  -3  -6  12       84.74       75.59      9.50 o 
  -2  -6  12        0.49       -3.50      3.63 o 
  -1  -6  12       48.47       77.92     12.76 o 
   0  -6  12        0.01       -3.26      4.15 o 
   1  -6  12       87.82      106.11     16.71 o 
   2  -6  12      225.58      205.75     22.80 o 
   3  -6  12       27.64       13.67      8.88 o 
   4  -6  12        2.87        4.92      7.26 o 
   5  -6  12        0.62       -5.25      7.26 o 
   6  -6  12       37.99       13.15     11.01 o 
   7  -6  12        0.02       -1.75      9.72 o 
 -10  -5  12        6.86       -3.17     10.37 o 
  -9  -5  12        0.53       -2.01     10.17 o 
  -8  -5  12        3.41       -3.37      8.88 o 
  -7  -5  12        4.57        0.00      7.97 o 
  -6  -5  12        4.05       18.66     10.17 o 
  -5  -5  12       14.05        8.71      5.67 o 
  -4  -5  12       49.24       49.25      8.17 o 
  -3  -5  12       15.00       14.11      5.47 o 
  -2  -5  12       30.19       21.84      6.17 o 
  -1  -5  12        0.52       -3.33      3.33 o 
   0  -5  12        7.80        0.32      5.51 o 
   1  -5  12        8.67        2.92      5.96 o 
   2  -5  12      764.53      715.71     36.73 o 
   3  -5  12       47.93       59.86     14.90 o 
   4  -5  12       25.88       15.87      9.59 o 
   5  -5  12        0.14        0.19      8.81 o 
   6  -5  12        0.06       -5.25      7.71 o 
   7  -5  12        0.35        0.26     10.88 o 
 -11  -4  12        0.14        7.45     12.18 o 
 -10  -4  12        0.31        1.30      9.20 o 
  -9  -4  12        0.47        4.79      9.78 o 
  -8  -4  12       13.39        1.62      8.81 o 
  -7  -4  12        4.19       22.93     11.27 o 
  -6  -4  12        1.49       -1.10      7.84 o 
  -5  -4  12        0.02       -1.55      4.20 o 
  -4  -4  12        7.59        4.78      4.73 o 
  -3  -4  12       11.17       14.09      5.24 o 
  -2  -4  12      134.82      143.13     11.40 o 
  -1  -4  12        2.26       -4.08      4.60 o 
   0  -4  12        5.16       -4.66      4.66 o 
   1  -4  12        4.44        3.89      7.00 o 
   2  -4  12        3.93        7.26      7.39 o 
   3  -4  12       65.05       80.52     16.20 o 
   4  -4  12       28.04       25.85     11.92 o 
   5  -4  12       87.53      114.73     20.21 o 
   6  -4  12        5.05       -7.51      9.33 o 
   7  -4  12       15.59        4.99     11.66 o 
 -11  -3  12        0.02        4.08     12.83 o 
 -10  -3  12        4.41       10.56     10.82 o 
  -9  -3  12        0.53       -5.31      8.94 o 
  -8  -3  12       56.96       60.12     14.84 o 
  -7  -3  12        2.09        4.73      8.10 o 
  -6  -3  12      195.07      206.81     25.27 o 
  -5  -3  12        1.90        7.81      4.82 o 
  -4  -3  12        3.86        2.34      4.43 o 
  -3  -3  12       16.73        5.78      4.85 o 
  -2  -3  12      315.00      356.11     24.29 o 
  -1  -3  12      597.78      579.93     31.42 o 
   0  -3  12        5.23        6.87      7.13 o 
   1  -3  12       28.73       34.59     11.40 o 
   2  -3  12        1.28        2.98      6.48 o 
   3  -3  12        1.22       -0.58      7.51 o 
   4  -3  12        0.77        3.76      8.49 o 
   5  -3  12        3.11       -5.31      7.00 o 
   6  -3  12        2.89        6.15     11.01 o 
 -11  -2  12        1.49        6.87     12.11 o 
 -10  -2  12        2.80       -4.34      9.00 o 
  -9  -2  12        8.88       19.37     10.75 o 
  -8  -2  12       27.99       15.29     10.75 o 
  -7  -2  12       93.75      103.65     17.10 o 
  -6  -2  12       67.12       83.65     22.80 o 
  -5  -2  12        1.70        2.89      4.14 o 
  -4  -2  12       80.05       95.61     10.16 o 
  -3  -2  12     2460.56     2399.33     64.13 o 
  -2  -2  12        4.03        9.98      7.19 o 
  -1  -2  12     5564.68     5634.23    109.74 o 
   0  -2  12       68.42       47.55     12.83 o 
   1  -2  12      105.35      115.89     25.49 o 
   2  -2  12        1.97        6.00      6.01 o 
   3  -2  12        1.37       -1.74      5.06 o 
   4  -2  12        0.72       -1.62      6.02 o 
   5  -2  12        0.01       -3.95      9.91 o 
   6  -2  12        6.36       11.21     12.83 o 
 -11  -1  12       11.65       11.47     11.98 o 
 -10  -1  12        0.00        0.19      9.65 o 
  -9  -1  12        0.00        5.18      9.78 o 
  -8  -1  12        1.05        7.51      8.75 o 
  -7  -1  12      104.00       96.26     10.85 o 
  -6  -1  12      145.60      150.41     12.31 o 
  -5  -1  12      840.84      865.14     24.82 o 
  -4  -1  12      127.94      147.25     18.59 o 
  -3  -1  12       48.48       52.47     12.31 o 
  -2  -1  12      151.00      200.24     21.83 o 
  -1  -1  12        6.71       15.35      8.62 o 
   0  -1  12       60.60       59.99     14.32 o 
   1  -1  12       37.87       25.34      7.80 o 
   2  -1  12        0.23        7.96     10.62 o 
   3  -1  12        6.83        1.78      6.09 o 
   4  -1  12        5.71       -1.27      6.30 o 
   5  -1  12        0.07        5.05      7.60 o 
 -11   0  12        0.24       -5.12      9.85 o 
 -10   0  12        0.33        3.04      9.46 o 
  -9   0  12        4.14        8.62     10.04 o 
  -8   0  12       33.46       38.61     12.37 o 
  -7   0  12       47.37       63.81      9.55 o 
  -6   0  12        8.50       18.20      6.10 o 
  -5   0  12       78.18       87.71     15.74 o 
  -4   0  12      134.18      143.82     18.92 o 
  -3   0  12       38.14       38.87     11.14 o 
  -2   0  12       31.14       18.79      9.20 o 
  -1   0  12        3.13       -2.79      7.71 o 
   0   0  12       48.86       58.01      9.54 o 
   1   0  12        5.32       -1.74      5.25 o 
   2   0  12        0.07        6.59      6.94 o 
   3   0  12        0.09       -6.06      6.08 o 
   4   0  12        4.62       13.52      7.99 o 
   5   0  12       12.38       13.35     12.50 o 
 -11   1  12        9.79       -0.65     11.21 o 
 -10   1  12       13.98       12.05     11.47 o 
  -9   1  12        1.00        2.14      8.62 o 
  -8   1  12        4.87       14.26      6.24 o 
  -7   1  12        0.39        5.25      7.90 o 
  -6   1  12      246.71      256.54     23.78 o 
  -5   1  12        2.28        3.37      7.84 o 
  -4   1  12      180.29      195.12     21.96 o 
  -3   1  12        3.15        5.70      7.45 o 
  -2   1  12        0.25        0.91      5.83 o 
  -1   1  12       59.56       67.57     14.90 o 
   0   1  12       84.69      109.19     13.24 o 
   1   1  12       90.16      103.75     13.53 o 
   2   1  12        1.63       -4.43      6.07 o 
   3   1  12        1.55        1.46      7.05 o 
   4   1  12        4.38        6.45      7.57 o 
 -11   2  12        2.13       -9.98      9.98 o 
 -10   2  12      108.57      113.17     21.12 o 
  -9   2  12        5.25        9.72     10.04 o 
  -8   2  12      178.16      269.82     25.33 o 
  -7   2  12        0.28        6.09      7.13 o 
  -6   2  12        6.74        2.07      7.58 o 
  -5   2  12       30.90       17.17      9.26 o 
  -4   2  12        7.02        1.17      6.22 o 
  -3   2  12        4.42        2.33      6.09 o 
  -2   2  12        8.96       13.41      9.39 o 
  -1   2  12       81.40       88.95     18.40 o 
   0   2  12        9.93        7.46      6.93 o 
   1   2  12        9.65        1.30      6.44 o 
   2   2  12        1.20        0.89      7.37 o 
   3   2  12        0.65        7.97      9.62 o 
 -11   3  12        1.27        5.38     11.21 o 
 -10   3  12       49.21       31.35     15.16 o 
  -9   3  12       47.94       45.15     13.73 o 
  -8   3  12       19.45        8.36      9.46 o 
  -7   3  12        0.07       11.40      8.36 o 
  -6   3  12        1.51       12.76      9.46 o 
  -5   3  12       33.63       36.60     12.31 o 
  -4   3  12        9.46       17.94     10.11 o 
  -3   3  12       38.11       37.64     12.96 o 
  -2   3  12        1.65       -6.87      7.19 o 
  -1   3  12        0.09        9.52     10.17 o 
   0   3  12        0.09        2.31      6.93 o 
   1   3  12       13.43        7.04      7.72 o 
   2   3  12       11.15       18.13      9.43 o 
  -9   4  12        0.02        5.12      9.72 o 
  -8   4  12       11.16       13.09      9.52 o 
  -7   4  12       12.29       14.77     10.49 o 
  -6   4  12        0.35       -6.93      6.93 o 
  -5   4  12        1.65       -2.27      8.36 o 
  -4   4  12        0.98        3.76      7.90 o 
  -3   4  12        7.07       20.21     11.98 o 
  -2   4  12        6.43       10.17     10.37 o 
  -1   4  12        1.45       -2.33      9.52 o 
   0   4  12       49.45       71.77     12.65 o 
   1   4  12        2.31        8.33      7.90 o 
 -10   5  12        0.02       15.94     12.05 o 
  -9   5  12        9.42        4.60     10.62 o 
  -8   5  12        3.26       18.01     11.73 o 
  -7   5  12       11.02       49.95     14.71 o 
  -6   5  12       19.25        3.82      9.59 o 
  -5   5  12       10.97        7.39     10.24 o 
  -4   5  12        0.30        0.71      9.72 o 
  -3   5  12        3.33        5.44     10.43 o 
  -2   5  12        7.50       13.09     12.76 o 
  -1   5  12        0.46       11.47     12.24 o 
  -8   6  12        7.50        8.36     11.98 o 
  -7   6  12        3.59        3.56     10.88 o 
  -6   6  12        6.11       -9.20      9.20 o 
  -5   6  12        1.44       18.59     12.31 o 
  -4   6  12       11.69       18.85     12.63 o 
  -3   6  12        8.91       15.74     11.34 o 
  -2 -13  13        5.98       -2.46      9.72 o 
  -1 -13  13        1.41       -3.30      9.98 o 
   0 -13  13       30.56       45.78      8.49 o 
   1 -13  13        0.94        0.65      5.56 o 
   2 -13  13        0.32       -2.24      5.84 o 
   3 -13  13        3.33        4.00      7.99 o 
   4 -13  13        2.35        0.65      7.59 o 
  -4 -12  13       30.03       37.96     16.33 o 
  -3 -12  13        3.97        9.20     10.82 o 
  -2 -12  13       20.25       15.29     11.08 o 
  -1 -12  13        3.17       -4.15      6.09 o 
   0 -12  13        8.48        6.36      4.91 o 
   1 -12  13       11.64       -0.23      6.36 o 
   2 -12  13        0.75       -3.37      5.93 o 
   3 -12  13        0.66       -1.04      9.20 o 
   4 -12  13        0.93       -1.55      9.78 o 
   5 -12  13       27.82       29.15     14.84 o 
  -5 -11  13       15.48       24.36     14.71 o 
  -4 -11  13       12.21        6.41     11.01 o 
  -3 -11  13        2.26        5.51     10.43 o 
  -2 -11  13       11.36       24.81     12.24 o 
  -1 -11  13       17.23       20.79      7.34 o 
   0 -11  13        3.17       -1.44      5.44 o 
   1 -11  13       36.38       52.05     10.40 o 
   2 -11  13        2.17        1.39      5.95 o 
   3 -11  13       38.04       24.62     12.18 o 
   4 -11  13        0.01       -1.30      9.13 o 
   5 -11  13       33.17       33.69     14.77 o 
   6 -11  13       12.55       14.71     13.99 o 
  -6 -10  13        0.33        8.03     11.53 o 
  -5 -10  13        1.59       11.01     12.05 o 
  -4 -10  13        3.33       -0.84      8.23 o 
  -3 -10  13        5.75       12.31     10.04 o 
  -2 -10  13        0.68       -1.49      4.81 o 
  -1 -10  13        6.71        9.68     13.90 o 
   0 -10  13       15.66       16.30      6.49 o 
   1 -10  13        0.43       -0.26      5.13 o 
   2 -10  13        0.57       -0.93      4.27 o 
   3 -10  13        0.14       -2.27      7.51 o 
   4 -10  13        1.65        2.72      9.33 o 
   5 -10  13        0.09        4.02      9.13 o 
   6 -10  13       66.77       73.53     18.85 o 
  -7  -9  13       11.16       14.12     12.37 o 
  -6  -9  13        0.02       -6.35     10.88 o 
  -5  -9  13        2.52       -5.25      8.23 o 
  -4  -9  13        0.38        7.58      9.26 o 
  -3  -9  13        5.91       -1.04      7.51 o 
  -2  -9  13       16.37       10.53      5.59 o 
  -1  -9  13        1.02        0.38      4.62 o 
   0  -9  13        5.62        6.21     16.23 o 
   1  -9  13        1.12        1.29      6.61 o 
   2  -9  13       17.17        8.16      5.98 o 
   3  -9  13        1.04        7.32      8.16 o 
   4  -9  13       31.88       22.22     12.05 o 
   5  -9  13        2.25        2.59      9.91 o 
   6  -9  13        5.16        8.10     10.37 o 
  -8  -8  13        4.95        2.07     11.53 o 
  -7  -8  13        1.01       11.21     11.21 o 
  -6  -8  13        0.16       -2.98      9.91 o 
  -5  -8  13        0.00        4.66     10.30 o 
  -4  -8  13        0.95        9.98      9.59 o 
  -3  -8  13        2.14       10.70      5.70 o 
  -2  -8  13      203.48      221.79     15.80 o 
  -1  -8  13        0.09        1.55      4.74 o 
   0  -8  13      150.61      131.65     12.95 o 
   1  -8  13        0.46        1.60      4.78 o 
   2  -8  13       19.66        2.33      6.74 o 
   3  -8  13        3.88        2.20      7.97 o 
   4  -8  13       10.13        7.19      9.07 o 
   5  -8  13        0.33       -0.19      9.85 o 
   6  -8  13        2.04       -8.23      9.07 o 
  -9  -7  13        0.42       -9.39      9.39 o 
  -8  -7  13        0.16        4.47     11.08 o 
  -7  -7  13        0.01       10.56     11.21 o 
  -6  -7  13       28.07       17.62     11.47 o 
  -5  -7  13        0.67       -3.43      9.39 o 
  -4  -7  13      150.13      195.61     14.90 o 
  -3  -7  13        6.90        1.92      4.72 o 
  -2  -7  13       83.33       84.68     10.62 o 
  -1  -7  13        6.68        3.41      8.84 o 
   0  -7  13       17.81        6.68     12.02 o 
   1  -7  13       18.29       -0.58      6.09 o 
   2  -7  13       12.31        5.51      7.39 o 
   3  -7  13      192.53      133.06     21.12 o 
   4  -7  13        0.04        8.10     10.04 o 
   5  -7  13       19.55       16.20     11.92 o 
   6  -7  13        1.00        6.74     11.34 o 
  -9  -6  13        0.03        8.49     11.14 o 
  -8  -6  13       13.60        9.26     11.40 o 
  -7  -6  13        0.38        4.34      8.94 o 
  -6  -6  13        2.54       -7.13      7.13 o 
  -5  -6  13        1.77        3.37      8.42 o 
  -4  -6  13        4.59        9.43      5.64 o 
  -3  -6  13       28.44       16.70      9.56 o 
  -2  -6  13       49.42       52.99     13.28 o 
  -1  -6  13      726.25      736.17     23.85 o 
   0  -6  13        2.08        3.24      6.35 o 
   1  -6  13       57.57       57.59     13.73 o 
   2  -6  13        1.94       -4.99      6.28 o 
   3  -6  13       32.74       25.78     12.11 o 
   4  -6  13        0.92       -5.64      7.97 o 
   5  -6  13        6.20       25.85     11.47 o 
   6  -6  13        0.01       10.62     12.24 o 
 -10  -5  13        0.81       -3.95     11.34 o 
  -9  -5  13        0.03        3.11     10.17 o 
  -8  -5  13        0.03       -4.47      8.42 o 
  -7  -5  13        8.85       21.12     11.47 o 
  -6  -5  13       10.01       32.26     12.31 o 
  -5  -5  13       46.82       37.49      7.90 o 
  -4  -5  13        0.14        1.49      4.42 o 
  -3  -5  13        3.27        2.07      4.63 o 
  -2  -5  13        5.57        4.76      4.76 o 
  -1  -5  13       79.27       75.41     15.03 o 
   0  -5  13        0.21       -4.73      5.31 o 
   1  -5  13       17.67       13.80      8.16 o 
   2  -5  13      137.56      126.52     20.60 o 
   3  -5  13       10.83        8.36      9.00 o 
   4  -5  13       43.14       45.09     13.67 o 
   5  -5  13        0.04       -0.06      8.88 o 
   6  -5  13        5.46        3.89     10.30 o 
 -10  -4  13        0.17       -5.77      9.07 o 
  -9  -4  13        0.12        4.41     10.69 o 
  -8  -4  13        0.06       -1.04      8.68 o 
  -7  -4  13       93.49       86.68     17.43 o 
  -6  -4  13      175.64      188.77     21.77 o 
  -5  -4  13       39.55       55.03      8.87 o 
  -4  -4  13        0.49        4.97      5.07 o 
  -3  -4  13        4.44        4.47      7.39 o 
  -2  -4  13      131.22      140.19     18.92 o 
  -1  -4  13       11.63        0.97      5.83 o 
   0  -4  13        4.89        0.19      5.25 o 
   1  -4  13        2.59       -1.23      7.19 o 
   2  -4  13       36.46       54.03     14.32 o 
   3  -4  13        0.32        3.69      7.90 o 
   4  -4  13       11.96       13.99     10.75 o 
   5  -4  13        4.29       -6.02      9.20 o 
   6  -4  13        0.31        2.07     10.56 o 
 -11  -3  13       28.03       44.31     17.17 o 
 -10  -3  13        8.00        0.91     10.17 o 
  -9  -3  13       68.52       79.68     17.49 o 
  -8  -3  13        0.15       19.76      9.91 o 
  -7  -3  13       64.14       73.79     15.29 o 
  -6  -3  13      322.31      293.74     16.93 o 
  -5  -3  13      200.08      207.50     14.52 o 
  -4  -3  13     3645.78     3655.33     82.14 o 
  -3  -3  13        1.31        5.31      6.61 o 
  -2  -3  13       29.76       45.87     11.66 o 
  -1  -3  13       25.25       21.44      9.52 o 
   0  -3  13        7.39       11.98      7.77 o 
   1  -3  13        4.15        5.05      8.36 o 
   2  -3  13        1.09       -6.61      6.61 o 
   3  -3  13        0.01       10.69      9.98 o 
   4  -3  13        2.60       10.43     10.56 o 
   5  -3  13        2.75        1.94      9.91 o 
 -11  -2  13        0.45       12.31     13.47 o 
 -10  -2  13        1.33        1.43     10.88 o 
  -9  -2  13       30.87       37.12     13.60 o 
  -8  -2  13       15.84       23.65     11.92 o 
  -7  -2  13       98.34       79.16     15.81 o 
  -6  -2  13      856.80      895.47     27.09 o 
  -5  -2  13      139.57      138.70     18.66 o 
  -4  -2  13     1014.21     1008.33     41.91 o 
  -3  -2  13        1.07        3.76      6.67 o 
  -2  -2  13        7.62        3.24      6.48 o 
  -1  -2  13        2.81        2.20      7.77 o 
   0  -2  13        7.25       13.22      9.13 o 
   1  -2  13        0.01        3.30      8.62 o 
   2  -2  13        0.47       -4.21      7.84 o 
   3  -2  13       36.77       23.58     11.66 o 
   4  -2  13        0.43       -1.88     10.30 o 
   5  -2  13        0.39       -2.85     10.69 o 
 -11  -1  13        0.02        1.88     10.69 o 
 -10  -1  13        3.73        8.55     10.49 o 
  -9  -1  13       15.17       12.31     10.69 o 
  -8  -1  13       63.28       52.15     14.32 o 
  -7  -1  13        1.03        0.60      5.17 o 
  -6  -1  13        0.78        2.59      6.87 o 
  -5  -1  13       56.16       76.25     14.32 o 
  -4  -1  13       22.81       18.27      8.68 o 
  -3  -1  13      240.99      228.49     24.03 o 
  -2  -1  13        4.21       -5.44      5.44 o 
  -1  -1  13        0.14       -0.91      6.93 o 
   0  -1  13        8.02       18.01     10.37 o 
   1  -1  13       18.44       13.92      7.11 o 
   2  -1  13        0.01       -5.41      5.41 o 
   3  -1  13        8.69        6.50      7.51 o 
   4  -1  13        6.39        9.34     11.53 o 
 -11   0  13        6.99        5.38     12.11 o 
 -10   0  13        3.92        8.29     10.24 o 
  -9   0  13       27.43       19.76     11.66 o 
  -8   0  13       12.71       16.45     10.75 o 
  -7   0  13       40.04       48.91     12.83 o 
  -6   0  13        1.90        2.79      6.93 o 
  -5   0  13       10.42       -0.97      7.90 o 
  -4   0  13        0.25       -5.25      5.31 o 
  -3   0  13       67.03       46.97     12.50 o 
  -2   0  13       51.48       53.45     13.60 o 
  -1   0  13       26.71       39.52     12.89 o 
   0   0  13       21.15       24.94     12.18 o 
   1   0  13        8.41       23.13      8.13 o 
   2   0  13       72.53       69.54     32.91 o 
   3   0  13        7.42        6.20      7.78 o 
   4   0  13        1.94       -6.92      6.92 o 
 -11   1  13        7.22       17.94     13.80 o 
 -10   1  13        0.01        8.94     11.53 o 
  -9   1  13      119.94      108.38     19.05 o 
  -8   1  13       79.21      100.09     17.62 o 
  -7   1  13       87.25      116.67     18.33 o 
  -6   1  13       13.61       18.27      9.65 o 
  -5   1  13       24.60       48.33     12.89 o 
  -4   1  13      101.26      114.53     19.63 o 
  -3   1  13       68.03       71.58     15.55 o 
  -2   1  13       94.23       43.92     13.28 o 
  -1   1  13        0.27       19.43     10.49 o 
   0   1  13        0.33        2.79      8.42 o 
   1   1  13        0.11       -2.85      6.64 o 
   2   1  13        0.88       -0.03      6.66 o 
   3   1  13        0.13       -1.61      7.92 o 
 -10   2  13        2.60        4.47     11.47 o 
  -8   2  13        5.89        5.57      8.36 o 
  -7   2  13       10.00        3.56      8.55 o 
  -6   2  13      189.38      211.64     24.81 o 
  -5   2  13        2.98       -4.79      6.74 o 
  -4   2  13       83.46      108.57     19.24 o 
  -3   2  13        2.25        3.11      7.84 o 
  -2   2  13       48.23       76.25     17.62 o 
  -1   2  13        0.90        6.80      9.85 o 
   0   2  13        1.13       -4.41      8.42 o 
   1   2  13        1.23        7.51      8.49 o 
   2   2  13       17.64        1.25      8.32 o 
  -9   3  13       13.34        5.70     10.37 o 
  -8   3  13       20.52       21.96     11.53 o 
  -7   3  13        4.91        4.02      8.75 o 
  -6   3  13        0.16       17.17     10.24 o 
  -5   3  13        3.17       -5.44      7.84 o 
  -4   3  13       10.45       19.24     11.27 o 
  -3   3  13        8.51       16.84     11.01 o 
  -2   3  13        0.27        0.13      9.00 o 
  -1   3  13       20.00        7.06      9.91 o 
   0   3  13        3.02        0.58      9.78 o 
   1   3  13        3.71       -1.74      7.51 o 
  -9   4  13        9.64       11.21     10.49 o 
  -8   4  13        0.00       -3.04      9.65 o 
  -7   4  13        1.97        8.29     10.37 o 
  -6   4  13        0.04       -4.41      7.39 o 
  -5   4  13       12.23       33.75     12.50 o 
  -4   4  13       12.50       -0.91      9.07 o 
  -3   4  13       25.67       15.16     11.21 o 
  -2   4  13        0.90        6.48     10.49 o 
  -1   4  13       11.89        7.71     11.34 o 
  -8   5  13        3.03       -3.56      9.46 o 
  -7   5  13        0.07       -1.62      8.94 o 
  -6   5  13        0.01       10.30     11.27 o 
  -5   5  13        0.24        3.89     10.24 o 
  -4   5  13        1.23        6.54     11.66 o 
  -3   5  13        0.16        0.65     11.01 o 
  -1 -13  14        5.37        8.81     12.24 o 
   0 -13  14        4.12        1.18      6.36 o 
   1 -13  14        2.06       -1.34      5.82 o 
   2 -13  14       34.52       51.45      8.96 o 
  -3 -12  14        2.59       -0.58     10.49 o 
  -2 -12  14        1.78        4.79     10.69 o 
  -1 -12  14        0.82       -6.05      6.05 o 
   0 -12  14        4.57        8.27      7.49 o 
   1 -12  14        5.36       -4.20      5.74 o 
   2 -12  14        0.75        7.00      9.26 o 
   3 -12  14        2.99       -2.07      9.26 o 
   4 -12  14        0.60       -5.25      9.91 o 
  -5 -11  14        0.36        1.88     12.50 o 
  -4 -11  14        1.47        6.54     11.47 o 
  -3 -11  14        1.55        7.64     10.69 o 
  -2 -11  14        7.21        9.00     10.56 o 
  -1 -11  14        0.42       -0.94      6.32 o 
   0 -11  14        0.22        2.79      5.50 o 
   1 -11  14        4.16        1.43     12.86 o 
   2 -11  14        0.02        2.98      8.68 o 
   3 -11  14        5.47       -2.98      8.10 o 
   4 -11  14        1.40       -1.81      8.16 o 
  -6 -10  14        0.74        9.59     14.45 o 
  -5 -10  14        4.40        5.12     12.76 o 
  -4 -10  14        1.79       24.03     13.02 o 
  -3 -10  14        3.21       -5.44      8.42 o 
  -2 -10  14        6.34        4.71      5.95 o 
  -1 -10  14        2.06        6.68      5.93 o 
   0 -10  14        0.70        3.30      5.01 o 
   1 -10  14        0.45        2.11      5.73 o 
   2 -10  14        0.12       -0.06      8.55 o 
   3 -10  14        6.16       21.05     11.60 o 
   4 -10  14        0.02        7.84      9.98 o 
   5 -10  14        7.48        3.37     10.30 o 
  -7  -9  14        1.63        3.11     12.11 o 
  -6  -9  14        0.01      -10.56     10.56 o 
  -5  -9  14        1.59        8.68     11.14 o 
  -4  -9  14        0.06        1.17     10.04 o 
  -3  -9  14        4.59       -0.39      8.88 o 
  -2  -9  14        1.75       -4.46      4.46 o 
  -1  -9  14       31.73       30.31      7.95 o 
   0  -9  14        3.15       -0.52     12.21 o 
   1  -9  14        3.61        0.84      6.93 o 
   2  -9  14        0.01        0.52      6.61 o 
   3  -9  14        3.60        3.76      9.00 o 
   4  -9  14       11.55       -6.80      8.55 o 
   5  -9  14        1.02       -7.26      7.26 o 
  -8  -8  14        0.30       23.78     14.38 o 
  -7  -8  14        9.02       45.28     15.94 o 
  -6  -8  14        3.22       24.88     13.41 o 
  -5  -8  14       57.14       60.96     17.17 o 
  -4  -8  14        0.04       -4.41      8.88 o 
  -3  -8  14       92.69      101.53     12.30 o 
  -2  -8  14        1.73       -1.16      5.06 o 
  -1  -8  14       95.88       81.64     10.95 o 
   0  -8  14       96.27       71.20     15.22 o 
   1  -8  14        5.46       -1.36      6.80 o 
   2  -8  14        2.63       -6.35      6.67 o 
   3  -8  14        2.22        8.42      9.20 o 
   4  -8  14        1.89       -7.26      7.39 o 
   5  -8  14        1.26        6.80     11.21 o 
  -8  -7  14        5.12       19.50     13.35 o 
  -7  -7  14        0.88        9.07     11.60 o 
  -6  -7  14       14.97       52.21     17.04 o 
  -5  -7  14        3.48       12.37      9.91 o 
  -4  -7  14      159.78      209.78     16.13 o 
  -3  -7  14        2.54        5.77      5.63 o 
  -2  -7  14        0.71       -0.97      4.77 o 
  -1  -7  14        4.18       11.08      8.62 o 
   0  -7  14      290.27      284.13     27.34 o 
   1  -7  14        4.80        2.07      6.93 o 
   2  -7  14        1.23        1.55      7.32 o 
   3  -7  14        2.57        3.56      8.81 o 
   4  -7  14       10.95        8.16     11.08 o 
   5  -7  14        0.03       -6.93      8.68 o 
  -9  -6  14        1.36       35.50     15.09 o 
  -8  -6  14        3.61       11.73     12.57 o 
  -7  -6  14        3.21        7.97     11.27 o 
  -6  -6  14        0.48       -9.13      9.13 o 
  -5  -6  14        5.29       23.71     12.31 o 
  -4  -6  14       69.95       91.99     16.68 o 
  -3  -6  14       10.56       14.99      6.00 o 
  -2  -6  14       19.30       15.48      9.13 o 
  -1  -6  14       10.32        4.53      7.00 o 
   0  -6  14        0.68       -3.11      6.15 o 
   1  -6  14        2.13        4.41      6.54 o 
   2  -6  14       19.62       16.00     10.82 o 
   3  -6  14        1.37       -2.33      7.64 o 
   4  -6  14        3.27       -0.19     10.11 o 
   5  -6  14        0.42       -4.79     10.49 o 
  -9  -5  14        4.34       -7.97     10.69 o 
  -8  -5  14      108.27      156.25     24.29 o 
  -7  -5  14        0.02       12.63     11.53 o 
  -6  -5  14       26.13       28.12     11.98 o 
  -5  -5  14        3.60        3.92      5.33 o 
  -4  -5  14      108.20      132.66     13.22 o 
  -3  -5  14       36.68       10.37      8.75 o 
  -2  -5  14        0.11        4.15      6.93 o 
  -1  -5  14      103.34       99.83     17.49 o 
   0  -5  14        0.50       12.96      9.39 o 
   1  -5  14       39.63       27.34     11.08 o 
   2  -5  14        0.02       -6.28      6.28 o 
   3  -5  14        8.61       15.29     11.34 o 
   4  -5  14        1.21        4.21      8.62 o 
   5  -5  14       20.45       14.58     13.54 o 
 -10  -4  14        2.10       -2.40     10.62 o 
  -9  -4  14       21.06        0.58     10.43 o 
  -8  -4  14        7.48        6.48     10.82 o 
  -7  -4  14      216.71      205.04     24.42 o 
  -6  -4  14       18.33       23.71     11.21 o 
  -5  -4  14      342.60      398.37     19.10 o 
  -4  -4  14        3.31        2.46      7.13 o 
  -3  -4  14      464.05      412.99     28.12 o 
  -2  -4  14       10.60       -2.33      5.51 o 
  -1  -4  14        1.51       -2.53      6.22 o 
   0  -4  14        2.96       14.19      9.72 o 
   1  -4  14        0.02        2.27      8.23 o 
   2  -4  14        1.37       -7.58      7.58 o 
   3  -4  14        0.01       -7.77      7.77 o 
   4  -4  14        7.43        7.32     10.82 o 
   5  -4  14        1.62       -1.04     11.01 o 
 -10  -3  14       28.05       30.45     14.12 o 
  -9  -3  14      300.42      303.89     30.64 o 
  -8  -3  14       10.23        9.20     10.56 o 
  -7  -3  14     1254.25     1297.33     50.72 o 
  -6  -3  14        4.18        4.69      5.76 o 
  -5  -3  14        4.27        9.91      7.84 o 
  -4  -3  14      114.04       79.36     15.55 o 
  -3  -3  14        0.68       -1.81      7.13 o 
  -2  -3  14        0.07       -0.13      6.28 o 
  -1  -3  14        3.11       -3.04      5.77 o 
   0  -3  14        4.58        5.64      6.93 o 
   1  -3  14        0.00       -3.30      8.23 o 
   2  -3  14       11.46        1.62      9.00 o 
   3  -3  14        0.25        6.09      9.91 o 
   4  -3  14        0.09        1.68     11.08 o 
 -10  -2  14       18.92       14.38     13.22 o 
  -9  -2  14       33.56       -1.30     11.27 o 
  -8  -2  14       18.80       14.45     11.98 o 
  -7  -2  14        2.16        1.49      9.07 o 
  -6  -2  14      138.34      169.99     21.05 o 
  -5  -2  14        7.19        5.18      7.64 o 
  -4  -2  14        2.02       -1.36      6.74 o 
  -3  -2  14        0.68       -3.17      6.41 o 
  -2  -2  14       11.42       15.22      9.33 o 
  -1  -2  14        6.15       -0.32      6.02 o 
   0  -2  14        5.12       17.43     11.47 o 
   1  -2  14        0.61       -7.45      7.51 o 
   2  -2  14        2.85       14.90     11.40 o 
   3  -2  14       10.22       25.59     13.47 o 
   4  -2  14       12.54       34.01     14.84 o 
 -10  -1  14        2.62       -8.81     10.88 o 
  -9  -1  14        0.71       -1.43     10.75 o 
  -8  -1  14       36.34       34.27     14.06 o 
  -7  -1  14        0.04        7.00      7.77 o 
  -6  -1  14        1.19        2.66      6.93 o 
  -5  -1  14        0.42       11.14      8.68 o 
  -4  -1  14        7.57       13.54      7.97 o 
  -3  -1  14        0.41        4.02      7.26 o 
  -2  -1  14        2.53        5.18      7.58 o 
  -1  -1  14       19.42       29.67     12.05 o 
   0  -1  14        9.60        6.48     10.69 o 
   1  -1  14       39.25       53.77     16.45 o 
   2  -1  14        1.55       21.31     13.22 o 
   3  -1  14       17.03        6.02     10.95 o 
 -10   0  14       72.05       57.79     17.62 o 
  -7   0  14       21.41       16.33      9.13 o 
  -6   0  14       52.10       66.60     15.29 o 
  -5   0  14       31.93       21.64      9.46 o 
  -4   0  14        1.55       -1.23      7.13 o 
  -3   0  14        0.56        0.52      6.87 o 
  -2   0  14        0.18        4.73      7.64 o 
  -1   0  14        4.84        2.85      9.39 o 
   0   0  14        0.75        8.49     10.62 o 
   1   0  14       26.37       28.60      9.17 o 
   2   0  14        1.57       10.81      8.39 o 
  -8   1  14        0.00        4.79      9.00 o 
  -7   1  14       41.43       53.90     14.90 o 
  -6   1  14        0.75        0.65      8.03 o 
  -5   1  14       51.68       71.84     16.58 o 
  -4   1  14        0.01       12.37      8.49 o 
  -3   1  14        0.02       -0.71      8.16 o 
  -2   1  14        4.86       18.59     11.92 o 
  -1   1  14       45.73       46.64     14.84 o 
   0   1  14       36.56       33.82     14.71 o 
   1   1  14        3.51       -3.63      7.38 o 
  -8   2  14        9.87       25.98     12.37 o 
  -7   2  14        2.67        2.14      8.88 o 
  -6   2  14        7.80        3.63      8.10 o 
  -5   2  14        2.47        5.38      8.94 o 
  -4   2  14        1.33        7.84      9.46 o 
  -3   2  14       22.58       33.69     13.09 o 
  -2   2  14       24.25       11.34     11.73 o 
  -1   2  14       12.01        3.37      9.78 o 
   0   2  14        8.63       -9.98      9.98 o 
  -9   3  14        9.37       26.24     13.09 o 
  -8   3  14        0.00        4.66     10.43 o 
  -7   3  14        0.18       -3.30      9.85 o 
  -6   3  14       14.16        6.09     11.14 o 
  -5   3  14        1.94        8.49     10.49 o 
  -4   3  14        0.29       10.49      9.39 o 
  -3   3  14        3.08       -2.79     11.14 o 
  -2   3  14       41.09       72.23     19.50 o 
  -1   3  14       12.68       18.85     13.47 o 
  -7   4  14        2.95        7.19     10.95 o 
  -6   4  14        0.02       -0.58      9.20 o 
  -5   4  14        0.31       -1.04      9.07 o 
  -4   4  14        2.59       -9.39      9.39 o 
  -2 -12  15        0.73        4.21     11.01 o 
  -1 -12  15        0.41       -1.65      6.97 o 
   0 -12  15        0.19        1.38      7.23 o 
   1 -12  15        1.82        4.23      6.86 o 
   2 -12  15        2.80       -6.28      8.75 o 
  -4 -11  15        0.06        3.56     11.79 o 
  -3 -11  15        3.02       -6.61     10.56 o 
  -2 -11  15        4.57       23.32     12.63 o 
  -1 -11  15        3.59       -5.96      5.96 o 
   0 -11  15        2.65       10.49      7.16 o 
   1 -11  15        0.19        5.81      6.95 o 
   2 -11  15        0.03        1.62      9.52 o 
   3 -11  15        0.34       -3.04      9.13 o 
  -5 -10  15        3.48       11.79     12.83 o 
  -4 -10  15       80.58       76.18     19.50 o 
  -3 -10  15        0.59       13.47     12.83 o 
  -2 -10  15        7.30        5.94      6.28 o 
  -1 -10  15        3.57       -4.75      9.26 o 
   0 -10  15        6.14        2.38      5.84 o 
   1 -10  15        0.22        0.19      7.84 o 
   2 -10  15        0.00        2.27      8.55 o 
   3 -10  15        0.63        2.20      8.36 o 
   4 -10  15        1.64        3.89     10.88 o 
  -6  -9  15        0.78        3.82     10.75 o 
  -5  -9  15        2.17       -3.37     11.34 o 
  -4  -9  15        4.49        1.30     11.27 o 
  -3  -9  15        1.87       -2.07      9.78 o 
  -2  -9  15        7.28        9.24      6.55 o 
  -1  -9  15        5.87       14.91      7.44 o 
   0  -9  15        5.84        5.77      9.33 o 
   1  -9  15       89.34       58.37     15.74 o 
   2  -9  15        7.38        6.61      9.98 o 
   3  -9  15       32.60       42.24     14.90 o 
   4  -9  15        0.02       15.87     12.11 o 
  -7  -8  15       11.26       10.62     13.09 o 
  -6  -8  15        9.95        3.89     12.44 o 
  -5  -8  15       14.94        9.91     12.31 o 
  -4  -8  15       10.55        9.72     11.21 o 
  -3  -8  15      352.60      363.49     21.05 o 
  -2  -8  15       16.77       14.59      7.18 o 
  -1  -8  15       12.88        3.17      7.58 o 
   0  -8  15        0.22       -6.15      7.39 o 
   1  -8  15        2.45        1.23      8.29 o 
   2  -8  15        0.01       -1.04      7.64 o 
   3  -8  15        0.34        7.06      9.78 o 
   4  -8  15        5.67       -2.33     11.01 o 
  -8  -7  15        0.05        2.85     11.73 o 
  -7  -7  15        5.72        8.62     12.44 o 
  -6  -7  15        1.07        6.87     11.53 o 
  -5  -7  15        3.24       -4.86      9.46 o 
  -4  -7  15        4.01        5.85      6.44 o 
  -3  -7  15       16.91        7.96      6.41 o 
  -2  -7  15        9.48        4.66      8.49 o 
  -1  -7  15       62.01       54.29     14.58 o 
   0  -7  15       76.72       47.55     14.12 o 
   1  -7  15       12.63       21.77     11.73 o 
   2  -7  15        9.68        9.85      9.59 o 
   3  -7  15        0.63        8.88      9.39 o 
   4  -7  15        0.08       -8.36      8.36 o 
  -8  -6  15       44.97       61.93     17.43 o 
  -7  -6  15       19.08       19.11     13.35 o 
  -6  -6  15        0.88        0.58      9.78 o 
  -5  -6  15        8.30       15.94     11.14 o 
  -4  -6  15       51.74       69.05     10.74 o 
  -3  -6  15        0.11       -2.59      7.32 o 
  -2  -6  15        5.23        2.20      7.77 o 
  -1  -6  15        0.29        4.66      7.45 o 
   0  -6  15        0.46        5.25      7.77 o 
   1  -6  15        0.02       -2.66      7.45 o 
   2  -6  15       28.01       42.30     14.64 o 
   3  -6  15        7.07       -0.39      8.42 o 
   4  -6  15        3.76        3.69     11.21 o 
  -9  -5  15       45.32       39.78     16.65 o 
  -8  -5  15      176.87      192.73     27.01 o 
  -7  -5  15       72.78      111.17     21.05 o 
  -6  -5  15      706.48      797.21     42.30 o 
  -5  -5  15        1.08        3.92      6.07 o 
  -4  -5  15        0.17       -6.35      6.35 o 
  -3  -5  15        8.53       10.88      8.23 o 
  -2  -5  15        1.44       -3.56      7.58 o 
  -1  -5  15        3.98       -0.91      7.19 o 
   0  -5  15        2.86       -0.39      7.84 o 
   1  -5  15       14.23       24.16     12.18 o 
   2  -5  15       27.81       29.61     13.35 o 
   3  -5  15       19.35       16.00     12.63 o 
   4  -5  15        0.95        0.91     11.21 o 
  -9  -4  15       22.00        7.64     11.73 o 
  -8  -4  15       89.30      125.09     22.67 o 
  -7  -4  15       97.83      103.52     20.21 o 
  -6  -4  15       78.72       98.08     18.59 o 
  -5  -4  15        0.54       -2.33      6.22 o 
  -4  -4  15        1.34        4.47      7.39 o 
  -3  -4  15        0.13       -1.88      6.87 o 
  -2  -4  15        2.32        8.16      8.36 o 
  -1  -4  15        1.80        4.99      8.29 o 
   0  -4  15        5.42        9.91      9.52 o 
   1  -4  15        8.18        9.91     10.49 o 
   2  -4  15        0.21        0.65      9.52 o 
   3  -4  15       32.51       29.48     13.67 o 
  -9  -3  15       24.45       15.29     13.28 o 
  -8  -3  15        0.02        1.94     10.95 o 
  -6  -3  15        4.26       10.95      7.77 o 
  -5  -3  15        9.15       13.09      9.65 o 
  -4  -3  15       14.90        7.19      8.81 o 
  -3  -3  15        0.15       -6.41      6.41 o 
  -2  -3  15        0.44        6.28      8.42 o 
  -1  -3  15        0.08       12.57      9.72 o 
   0  -3  15       14.22       19.89     11.34 o 
   1  -3  15       31.09       32.00     12.83 o 
   2  -3  15        5.66        7.19     10.88 o 
   3  -3  15        0.78        5.77     12.05 o 
  -9  -2  15        0.88        8.23     12.50 o 
  -6  -2  15        0.10       11.53      9.26 o 
  -5  -2  15       45.86       45.93     13.80 o 
  -4  -2  15       17.91       21.90     10.43 o 
  -3  -2  15        6.68       13.15      9.98 o 
  -2  -2  15        1.85        2.59      7.39 o 
  -1  -2  15        5.12       15.55     10.69 o 
   0  -2  15        3.91       -0.45      9.20 o 
   1  -2  15        3.67        4.73      9.72 o 
   2  -2  15        0.00        3.89     10.82 o 
  -7  -1  15        2.16       10.95      9.46 o 
  -6  -1  15       14.12       16.07      9.46 o 
  -5  -1  15        3.22        0.26      7.45 o 
  -4  -1  15        0.51        0.19      7.64 o 
  -3  -1  15        0.02        0.91      7.39 o 
  -2  -1  15        0.42       -4.86      7.77 o 
  -1  -1  15        1.49        0.19      8.94 o 
   0  -1  15        2.95       -5.12      9.13 o 
   1  -1  15        0.53        1.49     10.04 o 
   2  -1  15        0.46       -4.08     11.27 o 
  -7   0  15        1.76        6.74      8.10 o 
  -6   0  15        5.22        9.78      9.91 o 
  -5   0  15        0.62        3.17      9.00 o 
  -4   0  15       28.45       42.04     14.25 o 
  -3   0  15       15.45       26.50     12.11 o 
  -2   0  15       31.31       17.82     11.66 o 
  -1   0  15       11.41       15.16     12.24 o 
   0   0  15        0.48       16.58     12.44 o 
   1   0  15        7.64       -3.37     11.60 o 
  -8   1  15        1.38       -2.07      9.72 o 
  -7   1  15        2.48        9.78     10.43 o 
  -6   1  15       23.32       60.31     16.84 o 
  -5   1  15       61.89       80.20     17.43 o 
  -4   1  15       82.75      104.43     20.47 o 
  -3   1  15       42.54       41.14     15.48 o 
  -2   1  15        3.13       -9.20      9.20 o 
  -1   1  15        0.33       10.04     12.89 o 
  -8   2  15        5.73       23.19     12.70 o 
  -7   2  15        1.03       -5.83      8.36 o 
  -6   2  15        0.76        5.25     10.75 o 
  -5   2  15        0.39       -8.75      8.75 o 
  -4   2  15        0.71       13.35     11.34 o 
  -3   2  15      109.40      143.10     25.01 o 
  -2   2  15        0.37        6.67     11.40 o 
  -5   3  15       26.20       74.76     19.24 o 
  -2 -11  16        3.66        4.34     11.21 o 
  -1 -11  16        0.00        4.91      7.85 o 
   0 -11  16        4.27        8.64      7.73 o 
   1 -11  16        1.72        3.89      9.65 o 
  -4 -10  16        0.02       26.11     14.32 o 
  -3 -10  16       14.06        6.02     11.53 o 
  -2 -10  16       52.49       16.80      8.51 o 
  -1 -10  16        3.76       -5.11      6.51 o 
   0 -10  16       13.46       10.49      9.91 o 
   1 -10  16        0.04        4.34      9.33 o 
   2 -10  16        2.24        9.20      9.39 o 
  -5  -9  16        0.16       13.73     13.80 o 
  -4  -9  16        0.00       -5.96      9.59 o 
  -3  -9  16        0.88       -6.48      9.78 o 
  -2  -9  16       31.65       32.00     13.02 o 
  -1  -9  16        3.08       -1.88      9.00 o 
   0  -9  16       11.63        8.42     10.37 o 
   1  -9  16        0.88        3.04      9.00 o 
   2  -9  16        2.27        0.19      9.33 o 
  -6  -8  16       68.17      113.43     24.68 o 
  -5  -8  16        1.22       13.47     12.89 o 
  -4  -8  16        4.32        7.58     11.21 o 
  -3  -8  16       36.20       31.74     12.83 o 
  -2  -8  16        4.18       11.47     10.43 o 
  -1  -8  16        4.23       12.11      9.78 o 
   0  -8  16        2.61        9.65      9.59 o 
   1  -8  16        8.75       15.87     10.88 o 
   2  -8  16        6.20       -8.49      8.49 o 
   3  -8  16       10.19       24.94     13.54 o 
  -7  -7  16       10.30        0.91     13.09 o 
  -6  -7  16        8.68        7.39     11.53 o 
  -5  -7  16        1.21        5.38     10.30 o 
  -4  -7  16        3.01       -5.25      6.93 o 
  -3  -7  16       23.77       33.88     11.98 o 
  -2  -7  16        2.72       10.82      9.00 o 
  -1  -7  16       17.08       12.63      9.59 o 
   0  -7  16        1.45        6.54      8.42 o 
   1  -7  16        4.21        7.58      9.78 o 
   2  -7  16        0.69        5.57     10.24 o 
   3  -7  16        0.20        7.71     11.34 o 
  -7  -6  16       26.22       22.74     13.99 o 
  -6  -6  16       14.91       16.58     13.15 o 
  -4  -6  16        8.62        6.54      8.42 o 
  -3  -6  16        7.92        8.36      9.07 o 
  -2  -6  16        0.93        3.30      8.29 o 
  -1  -6  16       27.10       -0.06      8.49 o 
   0  -6  16       19.08       22.61     11.27 o 
   1  -6  16        1.17        4.47      8.81 o 
   2  -6  16        0.92       -3.50      9.65 o 
   3  -6  16        0.11       -1.75     10.04 o 
  -8  -5  16        1.37       15.22     12.63 o 
  -7  -5  16        5.32       14.71     11.86 o 
  -5  -5  16        1.35        5.70      9.13 o 
  -4  -5  16        0.03       -1.62      7.58 o 
  -3  -5  16        0.07       -6.28      6.28 o 
  -2  -5  16       24.89       11.92      9.39 o 
  -1  -5  16        5.12       -4.79      8.94 o 
   0  -5  16        9.24       -7.13      7.13 o 
   1  -5  16        5.10       17.69     11.73 o 
   2  -5  16       14.19       -0.19     10.17 o 
  -8  -4  16       22.82       16.33     14.77 o 
  -5  -4  16       11.54        9.59      8.81 o 
  -4  -4  16        6.70       39.19     13.60 o 
  -3  -4  16        5.91       15.03     10.17 o 
  -2  -4  16       11.23       24.81     12.18 o 
  -1  -4  16        1.28       -3.95      7.45 o 
   0  -4  16       43.56       56.88     15.94 o 
   1  -4  16        3.66        9.46     11.21 o 
   2  -4  16        2.69       -4.86     12.11 o 
  -6  -3  16       21.90       20.15     11.27 o 
  -5  -3  16        1.86        6.15      8.88 o 
  -4  -3  16       12.21       12.18      9.26 o 
  -3  -3  16       45.66       66.27     16.52 o 
  -2  -3  16       47.16       27.08     12.18 o 
  -1  -3  16       21.72       38.80     14.38 o 
   0  -3  16       16.47       13.54     11.27 o 
   1  -3  16       59.34       41.98     15.16 o 
  -6  -2  16        2.70        2.53      9.26 o 
  -5  -2  16        2.01        1.23      8.81 o 
  -4  -2  16        0.08       -1.81      8.10 o 
  -3  -2  16        2.80        0.84      7.58 o 
  -2  -2  16        0.02        3.24      8.94 o 
  -1  -2  16       12.29        1.10      8.75 o 
   0  -2  16        0.94        8.88     11.92 o 
   1  -2  16       68.29       41.85     16.97 o 
  -7  -1  16        6.47        8.62     10.49 o 
  -6  -1  16        0.44        6.35     10.11 o 
  -5  -1  16        2.32       16.07     11.14 o 
  -4  -1  16        0.04       -3.30      9.26 o 
  -3  -1  16        1.57        2.33      9.65 o 
  -2  -1  16        0.19        7.39     10.24 o 
  -1  -1  16        2.37        7.64     11.92 o 
   0  -1  16       17.32       13.67     13.09 o 
  -7   0  16       29.38       42.50     14.51 o 
  -6   0  16       22.46       23.90     11.08 o 
  -5   0  16       10.79       10.04     10.11 o 
  -4   0  16        0.60       12.05     11.14 o 
  -3   0  16       14.15       40.29     15.94 o 
  -2   0  16       54.51       93.03     21.57 o 
  -6   1  16        0.38        5.38      9.72 o 
  -5   1  16        1.89        5.77     10.24 o 
  -4   1  16       23.06       41.72     14.90 o 
  -2  -9  17        0.05        2.20     10.17 o 
  -1  -9  17        1.96        4.73      9.98 o 
   0  -9  17        0.61        1.55      9.20 o 
  -5  -8  17        0.37        8.81     12.50 o 
  -3  -8  17        0.00       -3.56      8.94 o 
  -2  -8  17        0.04        1.88      9.46 o 
  -1  -8  17        0.79        4.86      9.52 o 
   0  -8  17        0.84       -4.66      8.94 o 
   1  -8  17        1.15       -6.80      9.46 o 
  -4  -7  17        7.37       15.29     11.47 o 
  -3  -7  17        1.21       15.68     10.75 o 
  -2  -7  17        2.08        1.81      9.33 o 
  -1  -7  17       20.04       22.03     11.98 o 
   0  -7  17        7.88       14.19     10.82 o 
   1  -7  17        0.16       -4.53     10.11 o 
  -4  -6  17        0.49        8.94      9.59 o 
  -3  -6  17       43.65       51.50     15.09 o 
  -2  -6  17        3.48       16.20     11.73 o 
  -1  -6  17       34.83       44.31     14.64 o 
   0  -6  17        0.36       12.50     10.82 o 
   1  -6  17       45.71       31.87     13.86 o 
  -5  -5  17        0.23       17.56     10.82 o 
  -4  -5  17        0.98        4.66     10.62 o 
  -3  -5  17       29.81       62.97     16.78 o 
  -2  -5  17       14.28       10.17     10.49 o 
  -1  -5  17       15.39       13.22     13.02 o 
   0  -5  17        0.32        4.60     10.17 o 
  -5  -4  17       13.43        5.70     10.49 o 
  -4  -4  17       20.86       19.24     11.53 o 
  -3  -4  17        0.00        6.22      9.59 o 
  -2  -4  17        1.16        5.05      9.13 o 
  -1  -4  17        0.04        2.33      9.39 o 
   0  -4  17        2.09        0.26     10.37 o 
  -6  -3  17        0.77       14.71     11.60 o 
  -5  -3  17        0.12       -9.20      9.20 o 
  -4  -3  17        4.78        2.72     10.17 o 
  -3  -3  17        2.15       -1.17      8.81 o 
  -2  -3  17       25.66       39.45     14.45 o 
  -1  -3  17        5.56        1.88      9.98 o 
  -6  -2  17       19.00        9.00     11.27 o 
  -5  -2  17        8.95        7.19     10.24 o 
  -4  -2  17       13.78       19.50     11.60 o 
  -3  -2  17        0.07        8.68     10.24 o 
  -2  -2  17        4.91       14.19     11.60 o 
  -5  -1  17        1.97       13.22     11.86 o 
  -4  -1  17        5.90       11.34     10.37 o 
                                                 
